# Supplementary material for: Electrochemistry-assisted selective butadiene hydrogenation with water
Source: Nat Commun. 2023 Apr 13;14:2106. doi: 10.1038/s41467-023-37708-1 (PMC10102003; doi:10.1038/s41467-023-37708-1)
Supplement: Supplementary file 3 — Source Data [file 41467_2023_37708_MOESM3_ESM.xlsx]

## Sheet: Figure 2
Figure 2a						Figure 2b
X axis	Y1 axis			Y2 axis		X axis	Y1 axis (TOF, s-1)				Y2 axis (F.E. %)
Current density (mA cm-2)	Butenes selectivity (%)	Butadiene Conversion %	F.E.(%)	TOF (s-1)		Electrolyte flow rate (mL min-1)	-1 mA cm-2	-5mA cm-2	-15 mA cm-2	-20 mA cm-2	-1 mA cm-2	-5mA cm-2	-15 mA cm-2	-20 mA cm-2
-0.05	89.5199	1.15128	100	0.20044		0	0.36354	0.69322	9.96386	13.0707	20.0968	7.3347	35.817	35.0181
-0.1	96.6738	0.89521	94.6328	0.15586		1	0.35024	0.78715	11.7003	14.0178	19.3607	8.78723	42.0208	37.5813
-0.5	94.8643	1.51317	73.7678	0.26344		3	0.37114	0.96144	12.366	14.8935	20.5908	10.7278	44.3036	39.9834
-0.8	94.6097	1.89578	67.9376	0.33006		5	0.41833	1.20527	13.0036	15.1239	22.9083	11.2219	46.9818	40.5174
-1	94.6686	2.00366	56.7182	0.34884
-1.5	94.6737	2.02468	26.7187	0.3525
-2	94.5996	2.5615	21.169	0.44596		Figure 2c
-5	95.1989	5.52232	11.4564	0.96144		X axis	Y1 axis (TOF, s-1)				Y2 axis (F.E. %)
-8	94.3602	25.715	34.5028	4.47698		Gas hourly space velocity, GSHV (h-1)	-1 mA cm-2	-5mA cm-2	-15 mA cm-2	-20 mA cm-2	-1 mA cm-2	-5mA cm-2	-15 mA cm-2	-20 mA cm-2
-12	93.8772	41.3613	37.9588	7.20101		2654	0.30788	0.64165	6.7144	7.2082	21.4813	13.8883	24.0097	19.2527
-15	93.7002	71.0284	52.331	12.366		5309	0.34886	0.96151	12.367	14.8947	19.3534	12.7278	44.3036	39.9834
-18	93.5143	76.1059	46.8188	13.25		7964	0.55209	1.7257	14.9275	17.802	21.794	19.3155	54.933	48.8668
-20	93.6185	85.5457	47.329	14.8935		10619	0.48928	1.73291	14.9178	17.9094	20.7929	20.197	54.3502	49.5166
			--
			--
			--
			--
			--

## Sheet: Figure 3
Figure 3a					Figure 3b							Figure 3c
Electrochemistry-assisted hydrogenation		Thermocatalytic hydrogenation over Pd/Al2O3			Electrochemistry-assisted hydrogenation			Thermocatalytic hydrogenation over Pd/Al2O3
X axis	Y axis	X axis	Y axis		X axis	Y1 axis	Y2 axis	X axis	Y1 axis	Y2 axis			Alkynes/Alkadienes conv. (%)	Stability (h)	Alkenes sel. (%)	Exogenous impurity	Energy consuming(Wh / mLAlkynes/alkadienes )
Time on stream (h)	Butadiene Conversion (%)	Time on stream (h)	Butadiene Conversion (%)		Time on stream (h)	Selectivity to butenes (%)	Propane formation (%)	Time on stream (h)	Selectivity to butenes (%)	Propane formation (%)		Electrochemistry-assisted route (This work)	99.5	360	92	None	0.003
1	91.1947	0	100		1	90.0599	7.124	0	11.4345	97.3138		Pd/Al2O3 (This work)	100	<80	<50	H2	0
2	93.8545	1	100		2	90.0253	7.156	1	43.2882	80.9641		Thermocatalytic selective hydrogenation in Ref. 24	100	~200	73	H2	14705.9
3	99.1351	2	100		3	90.1332	7.21501	2	68.3174	57.9532		Electrocatalytic hydrogenation in Ref. 25	~99	120	97	H2O	0.12
4	99.2209	3	100		4	90.2458	7.337	3	78.5044	40.2482		Electrocatalytic hydrogenation in Ref. 26	~99	~50	90	H2O	0.15
5	99.1291	4	100		5	90.2709	7.45401	4	84.5271	33.2114
6	99.3703	5	100		6	90.3092	7.556	5	86.4519	29.6085
7	99.2414	6	100		7	90.3567	7.678	6	87.255	27.2727
8	99.3741	7	100		8	90.3676	7.74701	7	87.861	25.4044
9	99.3019	8	100		9	91.4129	7.859	8	88.8293	23.1703
10	99.2247	18.5	100		10	90.4999	7.921	18.5	89.6509	21.7918
11	99.2194	19.5	100		11	90.5171	8.12	19.5	88.8714	23.1415
12	99.3146	20.5	100		12	90.6501	8.161	20.5	87.6525	26.1779
13	99.2702	21.5	100		13	90.6536	8.21299	21.5	87.105	26.4212
14	99.3612	22.5	100		14	90.8541	8.11999	22.5	87.6101	26.0367
15	99.318	23.5	100		15	90.8628	8.156	23.5	87.8759	25.5553
16	99.3696	24.5	100		16	90.9393	8.0092	24.5	88.2414	24.6675
17	99.38	25.5	100		17	91.0674	8.0102	25.5	88.8119	23.1634
18	99.3766	26.5	100		18	91.0761	8.0121	26.5	89.4359	21.7011
19	99.3852	27.5	100		19	91.1475	8.0154	27.5	89.9933	20.3654
20	99.3918	28.5	100		20	91.1627	8.01462	28.5	90.2849	19.3803
21	99.4037	29.5	100		21	91.3486	8.0092	29.5	91.0173	17.6535
22	99.2486	30.5	100		22	91.2844	8.0102	30.5	91.5792	16.091
23	99.2925	31.5	100		23	91.307	8.0121	31.5	92.3233	14.6854
24	99.3663	32.5	100		24	91.2467	8.0154	32.5	92.8505	13.1997
25	99.5138	33.5	99.5321		25	91.4186	8.01462	33.5	93.4508	11.5499
26	99.3351	34.5	100		26	91.4231	7.94506	34.5	94.0945	9.98643
27	99.3855	35.5	99.4919		27	91.4867	7.76	35.5	94.9019	8.05195
28	99.4725	36.5	98.9031		28	91.5524	7.72	36.5	95.2003	7.47141
29	99.4355	37.5	98.3928		29	91.146	7.8	37.5	95.4602	7.11777
30	99.2398	38.5	98.6244		30	91.4173	7.79999	38.5	94.8549	7.91448
31	99.1745	39.5	99.3043		31	91.6847	7.89999	39.5	93.7481	10.192
32	99.0692	40.5	99.3403		32	91.366	7.93999	40.5	92.965	12.7762
33	99.1705	41.5	99.4979		33	91.436	7.95	41.5	91.6438	15.8917
34	99.3447	42.5	99.1523		34	91.5374	8.06896	42.5	92.8229	12.8926
35	99.2523	43.5	99.3757		35	91.5911	8.0092	43.5	91.2467	16.5703
36	99.197	44.5	99.408		36	91.724	8.0102	44.5	90.2598	18.4174
37	99.1183	45.5	99.4317		37	91.5151	8.01209	45.5	90.4016	17.8412
38	99.1025	46.5	99.0173		38	91.6222	8.01539	46.5	91.8093	14.9891
39	99.2654	47.5	97.93		39	91.4835	8.01461	47.5	93.178	12.023
40	98.8992	48.5	96.4391		40	91.731	7.94506	48.5	93.8859	10.1771
41	98.7568	49.5	95.1654		41	92.0409	8.09477	49.5	94.7869	8.40051
42	99.1008	50.5	93.2864		42	92.0249	8.16848	50.5	95.3351	7.0964
43	99.1568	51.5	91.0369		43	91.8376	8.15883	51.5	95.7797	5.88537
44	98.953	52.5	88.0336		44	91.9569	8.11458	52.5	96.263	4.99804
45	99.1265	53.5	84.4868		45	91.9999	8.17529	53.5	96.7374	3.89213
46	98.8857	54.5	79.886		46	92.2511	7.96288	54.5	97.1916	3.03828
47	99.2818	55.5	75.9436		47	92.1801	7.75035	55.5	97.5072	2.3315
48	99.0469	56.5	70.5459		48	92.1228	8.00692	56.5	97.9117	1.70888
49	99.0858	57.5	65.2108		49	91.8277	7.95611	57.5	98.3475	1.17138
50	99.286	58.5	62.5648		50	92.0305	7.86163	58.5	98.5569	1.04111
51	98.9989	59.5	62.9055		51	92.0518	8.25803	59.5	98.1766	1.21721
52	99.009	60.5	64.3593		52	91.9929	7.89167	60.5	97.9422	1.56314
53	99.1215	61.5	65.6769		53	91.962	7.81409	61.5	97.5659	1.94901
54	99.1206	62.5	67.1688		54	92.012	7.53335	62.5	97.221	2.6365
55	99.0285	63.5	67.4999		55	91.9059	7.98046	63.5	96.6722	3.04675
56	98.9509	64.5	65.8794		56	91.8137	7.85586	64.5	96.8247	2.89216
57	98.8974	65.5	64.3063		57	91.775	7.97839	65.5	96.9871	2.74123
58	98.8599	66.5	61.4913		58	92.1394	7.92377	66.5	96.8381	2.44298
59	98.9697	67.5	60.0349		59	91.9885	8.14863	67.5	97.0405	2.40683
60	98.7888	68.5	55.7726		60	91.6936	8.37243	68.5	97.0113	1.65769
61	98.7629	69.5	50.4978		61	91.6623	8.16963	69.5	97.8272	1.14814
62	98.9394	70.5	43.8909		62	91.694	8.13282	70.5	98.2932	0.74197
63	98.9674	71.5	38.6785		63	91.6615	8.04917	71.5	98.692	0.51067
64	98.6711	72.5	33.1772		64	91.7017	8.19298	72.5	98.8685	0.38078
65	98.895	73.5	28.7679		65	91.6466	8.1005	73.5	98.8413	0.45844
66	98.9024	74.5	24.7189		66	91.6127	8.10257	74.5	98.4208	0.25673
67	98.894	75.5	22.7363		67	91.6204	8.38353	75.5	98.0396	0.20923
68	98.5318	76.5	18.4921		68	91.5126	8.16475	76.5	98.903	0.187
69	98.9293	77.5	17.216		69	91.337	8.15707	77.5	98.7355	0.16842
70	98.9059	78.5	14.7919		70	91.534	8.17185	78.5	98.2496	0.14708
71	98.8143	79.5	14.1783		71	91.2822	8.23202	79.5	99.1467	0.1481
72	98.9239	80.5	12.6328		72	91.4527	8.08269	80.5	98.9676	0.1397
73	98.971	81.5	11.5523		73	91.5065	8.06527	81.5	99.1026	0.10713
74	98.8889	82.5	12.0354		74	91.7664	8.08238	82.5	98.4462	0.13437
75	98.9601	83.5	11.1873		75	91.2955	8.19807	83.5	98.9855	0.12578
76	98.9239	84.5	11.5924		76	91.2789	8.22284	84.5	98.3353	0.15945
77	98.9224	85.5	10.445		77	91.4415	7.99149	85.5	99.01	0.11079
78	98.8536	86.5	9.60545		78	91.4827	8.13809	86.5	98.9123	0.12774
79	98.9403	87.5	8.47597		79	91.4099	8.12726	87.5	98.2692	0.10334
80	98.8215	88.5	9.07755		80	91.436	8.00968	88.5	98.9846	0.12414
81	98.8776	89.5	7.53142		81	91.4217	8.07671	89.5	98.9646	0.08512
82	98.6854	90.5	7.91173		82	95.2464	3.58135	90.5	98.7468	0.08764
83	98.6977	91.5	6.80092		83	92.7399	7.54759	91.5	99.0633	0.08751
84	98.7787	92.5	6.54743		84	91.5422	8.13853	92.5	98.6259	0.07551
85	98.8704	93.5	6.25007		85	91.6847	7.50262	93.5	98.721	0.08725
86	98.9206	94.5	6.64005		86	91.7031	7.77844	94.5	98.8777	0.07188
87	98.6776	95.5	5.1086		87	91.7248	7.74858	95.5	99.0028	0.09226
88	98.6731	96.5	5.10071		88	91.5468	7.81122	96.5	98.8644	0.07201
89	98.7058	97.5	5.73045		89	91.696	7.78908	97.5	99.3707	0.06416
90	98.7704	98.5	5.92572		90	91.7293	7.8562	98.5	97.5285	0.08458
91	98.7236	99.5	4.6711		91	91.4783	7.92051	99.5	98.4522	0.05782
92	98.0309	100.5	4.50776		92	91.5016	7.87921	100.5	98.5292	0.06919
93	97.9216	101.5	5.37842		93	91.4925	7.66126	101.5	99.4304	0.04776
94	98.4822	102.5	5.12504		94	91.5024	7.80705	102.5	99.459	0.06013
95	98.4932	103.5	4.32974		95	91.5739	7.86458	103.5	98.8849	0.06256
96	98.5103	--	--		96	91.557	7.76333	--	--	--
97	98.5241	--	--		97	91.6261	7.7134	--	--	--
98	98.4671	--	--		98	91.6655	7.67131	--	--	--
99	98.3573	--	--		99	91.788	7.87526	--	--	--
100	98.6647	--	--		100	91.7007	7.55994	--	--	--
101	98.6573	--	--		101	91.5986	7.71862	--	--	--
102	98.5629	--	--		102	91.74	7.47524	--	--	--
103	98.4637	--	--		103	91.401	7.72352	--	--	--
104	98.4052	--	--		104	91.5916	7.63278	--	--	--
105	98.4751	--	--		105	91.5545	7.64722	--	--	--
106	98.4089	--	--		106	91.8658	7.65927	--	--	--
107	98.5618	--	--		107	91.446	7.78151	--	--	--
108	98.4299	--	--		108	91.4618	7.74359	--	--	--
109	98.0505	--	--		109	91.5048	7.74594	--	--	--
110	98.3452	--	--		110	91.5735	7.70286	--	--	--
111	98.3984	--	--		111	91.5843	7.70237	--	--	--
112	98.3025	--	--		112	91.4738	7.78446	--	--	--
113	98.4078	--	--		113	91.5211	7.64516	--	--	--
114	98.5346	--	--		114	91.4742	7.65262	--	--	--
115	98.4155	--	--		115	91.591	7.61421	--	--	--
116	98.425	--	--		116	91.5855	7.86874	--	--	--
117	98.4071	--	--		117	91.542	7.59147	--	--	--
118	98.4219	--	--		118	91.6352	7.47978	--	--	--
119	98.3964	--	--		119	91.6348	7.52699	--	--	--
120	98.3667	--	--		120	91.4089	7.50352	--	--	--
121	98.3866	--	--		121	91.6247	7.48393	--	--	--
122	98.5226	--	--		122	91.5943	7.50587	--	--	--
123	98.3032	--	--		123	91.9056	7.53277	--	--	--
124	98.5164	--	--		124	91.6593	7.72671	--	--	--
125	98.3905	--	--		125	91.6291	7.53543	--	--	--
126	98.3186	--	--		126	91.6683	7.43373	--	--	--
127	98.3268	--	--		127	91.3074	7.67016	--	--	--
128	98.3014	--	--		128	91.6304	7.36367	--	--	--
129	98.433	--	--		129	91.7774	7.33703	--	--	--
130	98.4398	--	--		130	91.6201	7.20416	--	--	--
131	98.2975	--	--		131	91.7743	7.15756	--	--	--
132	98.3577	--	--		132	91.8188	7.14759	--	--	--
133	98.4138	--	--		133	91.979	7.2867	--	--	--
134	98.2488	--	--		134	91.7728	7.28402	--	--	--
135	98.2189	--	--		135	91.8738	7.06364	--	--	--
136	98.2645	--	--		136	91.7728	7.28402	--	--	--
137	98.4463	--	--		137	92.1266	7.0724	--	--	--
138	98.3363	--	--		138	91.5306	7.33187	--	--	--
139	98.1302	--	--		139	91.8498	6.83936	--	--	--
140	98.1361	--	--		140	91.5996	7.28967	--	--	--
141	98.2311	--	--		141	91.618	7.1567	--	--	--
142	98.1132	--	--		142	91.9302	7.17228	--	--	--
143	98.178	--	--		143	91.4399	7.59759	--	--	--
144	98.1638	--	--		144	91.4981	7.41504	--	--	--
145	98.0192	--	--		145	91.3911	7.5033	--	--	--
146	98.1638	--	--		146	92.722	6.45936	--	--	--
147	98.1114	--	--		147	91.1911	7.7422	--	--	--
148	98.1344	--	--		148	90.9887	7.86253	--	--	--
149	98.0943	--	--		149	91.0513	7.79765	--	--	--
150	97.9701	--	--		150	90.9691	7.83604	--	--	--
151	97.9374	--	--		151	91.0331	7.85884	--	--	--
152	97.9228	--	--		152	91.0432	7.80316	--	--	--
153	98.0215	--	--		153	91.0771	7.81874	--	--	--
154	97.9754	--	--		154	91.0996	7.71695	--	--	--
155	98.139	--	--		155	91.2108	7.52834	--	--	--
156	97.7096	--	--		156	91.0769	7.92415	--	--	--
157	98.0833	--	--		157	91.2645	7.74519	--	--	--
158	98.2376	--	--		158	91.0742	7.70429	--	--	--
159	98.1404	--	--		159	91.1535	7.74005	--	--	--
160	98.1941	--	--		160	91.2778	7.53977	--	--	--
161	98.2513	--	--		161	91.2923	7.60818	--	--	--
162	98.1127	--	--		162	91.6416	7.6025	--	--	--
163	98.2265	--	--		163	91.2845	7.93084	--	--	--
164	98.1686	--	--		164	91.1084	7.82198	--	--	--
165	98.1535	--	--		165	91.2279	7.59853	--	--	--
166	98.2105	--	--		166	91.272	7.58595	--	--	--
167	98.1148	--	--		167	91.1158	7.50038	--	--	--
168	98.0987	--	--		168	91.2837	7.67892	--	--	--
169	98.216	--	--		169	91.35	7.53604	--	--	--
170	98.0902	--	--		170	91.2594	7.52571	--	--	--
171	98.0473	--	--		171	91.3573	7.34437	--	--	--
172	98.0527	--	--		172	91.2011	7.50289	--	--	--
173	98.2016	--	--		173	91.0869	7.47973	--	--	--
174	98.0883	--	--		174	91.2648	7.63715	--	--	--
175	98.1806	--	--		175	91.0588	7.84875	--	--	--
176	98.1862	--	--		176	91.515	7.2299	--	--	--
177	98.3204	--	--		177	91.8562	7.14319	--	--	--
178	98.1459	--	--		178	91.4591	7.35347	--	--	--
179	98.0777	--	--		179	91.2541	7.39399	--	--	--
180	97.8552	--	--		180	91.4419	7.26347	--	--	--
181	98.0875	--	--		181	91.5276	7.29466	--	--	--
182	98.11	--	--		182	91.5544	7.04088	--	--	--
183	98.0855	--	--		183	91.5855	7.28573	--	--	--
184	98.2476	--	--		184	91.5995	7.23807	--	--	--
185	98.2661	--	--		185	91.5875	7.37235	--	--	--
186	98.1292	--	--		186	91.4847	7.26136	--	--	--
187	98.0318	--	--		187	91.4029	7.12876	--	--	--
188	98.258	--	--		188	94.391	7.09097	--	--	--
189	98.2247	--	--		189	91.4495	7.02777	--	--	--
190	98.1286	--	--		190	91.5218	6.87047	--	--	--
191	98.0945	--	--		191	91.5159	6.96264	--	--	--
192	98.066	--	--		192	91.5425	6.89775	--	--	--
193	98.0004	--	--		193	91.6371	7.07845	--	--	--
194	98.0588	--	--		194	91.6363	6.86607	--	--	--
195	98.0157	--	--		195	91.1157	6.84033	--	--	--
196	97.9758	--	--		196	91.559	6.83349	--	--	--
197	100	--	--		197	91.6386	6.77472	--	--	--
198	98.7053	--	--		198	91.6427	6.85617	--	--	--
199	98.1162	--	--		199	91.7488	6.75785	--	--	--
200	97.9787	--	--		200	91.7242	6.76763	--	--	--
201	97.9751	--	--		201	91.5887	6.77914	--	--	--
202	98.0697	--	--		202	91.6798	6.7674	--	--	--
203	97.8596	--	--		203	91.7102	6.56657	--	--	--
204	97.8551	--	--		204	91.7702	6.6775	--	--	--
205	97.9895	--	--		205	92.0396	6.69644	--	--	--
206	97.9588	--	--		206	91.7282	6.90338	--	--	--
207	97.9002	--	--		207	91.7293	6.80356	--	--	--
208	98.0298	--	--		208	91.6125	6.78079	--	--	--
209	97.9691	--	--		209	91.6583	6.81125	--	--	--
210	97.7878	--	--		210	91.7503	6.699	--	--	--
211	97.8153	--	--		211	91.7692	6.72053	--	--	--
212	97.672	--	--		212	91.7592	6.97407	--	--	--
213	97.8358	--	--		213	91.4434	6.95371	--	--	--
214	97.7714	--	--		214	91.33	6.97846	--	--	--
215	97.7836	--	--		215	91.3801	7.03887	--	--	--
216	97.8024	--	--		216	91.4184	6.91966	--	--	--
217	97.7995	--	--		217	91.4889	6.98495	--	--	--
218	97.8701	--	--		218	91.81	6.42494	--	--	--
219	97.8044	--	--		219	91.4111	6.79733	--	--	--
220	97.8021	--	--		220	91.2926	7.02197	--	--	--
221	97.786	--	--		221	91.3542	7.2338	--	--	--
222	97.5909	--	--		222	91.2401	6.82423	--	--	--
223	97.9237	--	--		223	91.2053	7.17395	--	--	--
224	98.0404				224	91.5587	7.15259
225	97.9923				225	91.2713	7.39453
226	97.9402				226	91.3288	7.30515
227	97.9088				227	91.5186	6.46166
228	97.7925				228	91.3683	7.12305
229	97.9477				229	91.3054	7.00221
230	97.9791				230	91.2375	7.25572
231	97.7584				231	91.2124	7.33879
232	98.0488				232	91.1474	7.34355
233	98.0387				233	90.7704	7.45527
234	98.0705				234	91.0848	7.49615
235	98.0851				235	90.9882	7.2208
236	97.8406				236	90.9845	7.47752
237	97.694				237	91.3968	7.21834
238	97.7384				238	90.9992	7.65899
239	97.702				239	90.9101	7.47311
240	98.0566				240	90.6234	7.61389
241	98.1222				241	91.1377	7.47752
242	98.113				242	90.894	7.55325
243	98.1151				243	90.928	7.3503
244	98.0606				244	90.8223	7.60557
245	98.0216				245	90.9388	7.52517
246	98.0776				246	90.972	7.53909
247	97.7839				247	90.6255	7.56273
248	97.9849				248	90.9569	7.42266
249	98.143				249	90.9857	7.24785
250	98.2584				250	90.8092	7.61829
251	97.983				251	91.2882	7.50913
252	98.1668				252	90.6957	7.65094
253	98.2335				253	90.8295	7.50684
254	98.1235				254	91.0971	7.32094
255	98.0654				255	91.1554	7.29023
256	98.1776				256	90.9839	7.33792
257	98.2039				257	91.4244	7.29561
258	98.093				258	91.3144	7.47266
259	98.1984				259	91.1563	7.27202
260	98.2184				260	91.3414	7.03168
261	97.8966				261	91.2169	7.23473
262	98.3644				262	91.2968	7.19537
263	98.0696				263	91.3571	7.13931
264	98.1175				264	91.3089	7.23223
265	98.0241				265	91.6495	7.03492
266	98.1794				266	91.0215	7.2544
267	98.1091				267	91.2017	7.26987
268	97.8614				268	91.2514	7.30303
269	98.0682				269	91.1276	7.24646
270	97.662				270	91.3746	7.29215
271	97.9082				271	91.2493	7.3568
272	97.8874				272	91.1175	7.40114
273	97.7513				273	91.0566	7.37214
274	97.8107				274	91.1936	7.33685
275	97.6688				275	91.1507	7.09998
276	97.9357				276	91.1524	7.46196
277	97.8951				277	91.1521	7.39513
278	97.8942				278	90.6659	8.03478
279	98.0496				279	90.8797	7.40005
280	98.0424				280	91.0457	7.32517
281	97.8918				281	91.3612	7.03465
282	98.0053				282	91.3688	6.94967
283	97.9028				283	91.4751	7.05507
284	97.7764				284	91.3021	7.10823
285	97.7991				285	90.988	7.3813
286	97.8822				286	90.8995	7.40726
287	98.0931				287	91.2043	7.38503
288	98.1854				288	91.0487	6.90348
289	98.1353				289	91.1007	7.34363
290	98.0669				290	91.1274	7.3812
291	97.9721				291	91.3157	7.29302
292	97.9288				292	91.3387	6.91718
293	97.9114				293	91.3489	7.03089
294	97.9658				294	91.2843	7.05049
295	98.1119				295	91.3222	6.91254
296	98.0984				296	91.3085	6.95063
297	97.7656				297	91.3335	7.07595
298	98.0204				298	91.2857	7.15312
299	97.8985				299	91.0643	7.12221
300	98.158				300	91.2264	7.10945
301	97.9111				301	91.2915	6.99447
302	97.9335				302	91.3667	6.97069
303	97.5724				303	91.7533	6.87299
304	97.7286				304	91.4088	6.94876
305	97.7292				305	91.4129	6.85202
306	97.7464				306	91.4615	6.84573
307	97.6224				307	91.541	6.82215
308	97.661				308	91.528	6.65768
309	97.6336				309	91.4482	6.90316
310	97.6977				310	91.5678	6.83933
311	97.6986				311	91.5198	6.9921
312	97.5573				312	91.346	6.96592
313	97.7303				313	91.3676	6.9991
314	97.9269				314	91.3274	6.98386
315	97.8708				315	91.4044	6.88517
316	97.7525				316	91.8009	6.88781
317	97.7129				317	91.3406	7.04803
318	97.8299				318	91.3779	6.9537
319	97.7972				319	91.2457	7.04516
320	97.6973				320	91.4056	6.93309
321	97.7311				321	91.3457	6.71922
322	97.8061				322	91.3109	6.98589
323	97.7652				323	91.1436	7.36642
324	97.8317				324	91.3549	7.08099
325	97.7564				325	91.2942	6.90344
326	97.7921				326	91.4259	6.81189
327	97.7738				327	91.428	6.74722
328	97.7977				328	93.321	5.8245
329	97.7116				329	91.4581	6.88888
330	97.7459				330	91.548	6.72106
331	97.778				331	91.5063	6.79615
332	97.8707				332	91.3463	6.77857
333	97.9884				333	91.4808	6.80615
334	97.8249				334	91.4273	6.50774
335	97.8283				335	91.533	6.73045
336	97.6678				336	91.6714	6.81531
337	97.8121				337	91.5037	7.0103
338	96.3658				338	91.4321	6.96662
339	97.497				339	91.3158	6.82792
340	97.6621				340	91.5028	6.7609
341	97.6901				341	91.4892	6.64773
342	97.6608				342	91.4796	6.72308
343	97.5948				343	91.7981	6.79632
344	97.7146				344	91.5535	6.99498
345	97.6055				345	91.3424	6.87091
346	97.6453				346	91.6114	6.66629
347	97.6127				347	91.9609	6.56896
348	97.737				348	92.0771	6.07708
349	97.7343				349	92.1333	6.15921
350	97.5799				350	91.4892	6.19183
351	97.6128				351	91.542	6.181
352	97.7356				352	91.6827	6.10544
353	97.6325				353	91.7143	6.08369
354	97.5995				354	91.7451	6.01377
355	97.7281				355	91.7729	5.99732
356	97.4357				356	91.7786	5.96574
357	97.3768				357	91.8005	5.95398
358	97.1266				358	91.9478	5.928
359	97.3333				359	92.0878	5.93917
360	97.6128				360	92.1299	5.91513
--	--				--	--	9.12174
--	--				--	--	8.86317
--	--				--	--	7.63638
--	--				--	--	7.11173
--	--				--	--	7.02125
--	--				--	--	7.14779
--	--				--	--	7.29663
--	--				--	--	7.23538
--	--				--	--	7.12518
--	--				--	--	6.88248
--	--				--	--	6.87207
--	--				--	--	7.20366
--	--				--	--	7.199
--	--				--	--	7.22674
--	--				--	--	7.06187
--	--				--	--	7.34857
--	--				--	--	7.47136
--	--				--	--	7.94849
--	--				--	--	8.03328
--	--				--	--	8.04607
--	--				--	--	8.18141
--	--				--	--	8.18447
--	--				--	--	8.23632
--	--				--	--	8.18661
--	--				--	--	8.04011
--	--				--	--	8.19785
--	--				--	--	8.13415
--	--				--	--	8.12273
--	--				--	--	8.24927
--	--				--	--	8.29978
--	--				--	--	8.4292
--	--				--	--	8.56243
--	--				--	--	8.76453
--	--				--	--	8.76802
--	--				--	--	8.89924
--	--				--	--	8.72099
--	--				--	--	8.67864
--	--				--	--	8.76828
--	--				--	--	8.84849
--	--				--	--	8.61607
--	--				--	--	6.98434
--	--				--	--	6.86681
--	--				--	--	6.85606
--	--				--	--	7.33346
--	--				--	--	7.12958
--	--				--	--	6.69346
--	--				--	--	7.07329
--	--				--	--	6.66055
--	--				--	--	7.93918
--	--				--	--	7.51134
--	--				--	--	6.29774
--	--				--	--	7.34131
--	--				--	--	7.73381
--	--				--	--	7.2858
--	--				--	--	8.46788
--	--				--	--	8.78684
--	--				--	--	8.996
--	--				--	--	8.28691
--	--				--	--	7.06536
--	--				--	--	6.74663
--	--				--	--	6.74078
--	--				--	--	5.87278
--	--				--	--	5.73802
--	--				--	--	5.38138
--	--				--	--	5.19388
--	--				--	--	5.03574
--	--				--	--	5.13304
--	--				--	--	3.48606
--	--				--	--	3.7066
--	--				--	--	2.16075
--	--				--	--	2.54795
--	--				--
--	--				--

## Sheet: Figure 4
Figure 4a								Figure 4c			Figure 4c
X axis	Y axis							X axis	Y axis		X axis	Y axis
	Adsorption energy compared with 2-butene (eV)							Reaction coordinate	Energy (eV)		Reaction coordinate	Energy (eV)
H2	0.3475							0	-241.548		0	-239.613
H-fcc	-0.01							1	-241.548		1	-239.613
H-hcp	0.03							2	-241.548		2	-239.541
H-top	0.55							3	-241.498		3	-239.111
butadiene	-0.69							4	-241.433		4	-239.4
cis-2-butene	0.02							5	-241.429		5	-239.604
1-butene	0.08							6	-241.471		6	-239.724
2-butene	0							7	-241.498		7	-239.799
butane	0.56							8	-241.52		8	-239.819
								9	-241.532		9	-239.819
								10	-241.578		10	-243.686
								11	-241.591		11	-243.686
								12	-241.893		12	-243.636
								13	-242.465		13	-243.55
								14	-242.956		14	-242.989
								15	-242.984		15	-243.244
								16	-243.003		16	-243.386
								17	-243.017		17	-243.481
								18	-243.028		18	-243.493
								19	-250.869		19	-243.493
								20	-250.869		20	-247.278
								21	-249.528		21	-247.278
								22	-248.797		22	-247.268
								23	-248.785		23	-247.178
								24	-249.132		24	-246.832
								25	-249.355		25	-246.554
								26	-249.445		26	-247.01
								27	-249.824		27	-247.113
								28	-250.274		28	-250.98
								29	-250.695		29	-250.98
								30	-250.791		30	-250.955
								31	-250.946		31	-250.628
								32	-251.021		32	-250.209
								33	-251.045		33	-250.961
								34	-251.058		34	-251.066
								35	-251.072		35	-251.172
								36	-251.078		36	-251.172
								--	--
								--	--
								--	--

## Sheet: Supplementary Fig. 2
Supplementary Fig. 2
XRD of fresh Pd
X axis	Y axis
4.9	4892
4.94995	4739
4.9999	4721
5.04984	4677
5.09979	4701
5.14974	4633
5.19969	4418
5.24964	4553
5.29958	4447
5.34953	4517
5.39948	4457
5.44943	4347
5.49938	4338
5.54932	4382
5.59927	4316
5.64922	4263
5.69917	4199
5.74912	4282
5.79906	4169
5.84901	4287
5.89896	4190
5.94891	4199
5.99886	4103
6.0488	4043
6.09875	4149
6.1487	4072
6.19865	4045
6.2486	3982
6.29854	4040
6.34849	3999
6.39844	3971
6.44839	3953
6.49834	4021
6.54828	3904
6.59823	3991
6.64818	3885
6.69813	3894
6.74808	3940
6.79802	3841
6.84797	3816
6.89792	3825
6.94787	3883
6.99782	3852
7.04776	3860
7.09771	3817
7.14766	3763
7.19761	3783
7.24756	3747
7.2975	3735
7.34745	3734
7.3974	3745
7.44735	3706
7.4973	3737
7.54724	3707
7.59719	3635
7.64714	3719
7.69709	3693
7.74704	3699
7.79698	3630
7.84693	3608
7.89688	3647
7.94683	3555
7.99678	3550
8.04672	3579
8.09667	3587
8.14662	3657
8.19657	3553
8.24652	3546
8.29646	3555
8.34641	3517
8.39636	3536
8.44631	3482
8.49626	3499
8.5462	3502
8.59615	3564
8.6461	3508
8.69605	3515
8.746	3553
8.79594	3566
8.84589	3446
8.89584	3594
8.94579	3452
8.99574	3450
9.04568	3454
9.09563	3501
9.14558	3509
9.19553	3438
9.24548	3470
9.29542	3486
9.34537	3473
9.39532	3478
9.44527	3470
9.49522	3342
9.54516	3426
9.59511	3416
9.64506	3360
9.69501	3381
9.74496	3371
9.7949	3368
9.84485	3393
9.8948	3375
9.94474	3375
9.99469	3335
10.0446	3363
10.0946	3346
10.1445	3340
10.1945	3287
10.2444	3381
10.2944	3285
10.3443	3312
10.3943	3304
10.4442	3264
10.4942	3304
10.5441	3367
10.5941	3264
10.644	3257
10.694	3322
10.7439	3286
10.7939	3314
10.8438	3259
10.8938	3330
10.9437	3205
10.9937	3276
11.0436	3268
11.0936	3297
11.1435	3273
11.1934	3281
11.2434	3331
11.2933	3263
11.3433	3284
11.3932	3264
11.4432	3193
11.4931	3244
11.5431	3272
11.593	3330
11.643	3275
11.6929	3256
11.7429	3276
11.7928	3214
11.8428	3296
11.8927	3209
11.9427	3266
11.9926	3240
12.0426	3212
12.0925	3155
12.1425	3235
12.1924	3259
12.2424	3251
12.2923	3244
12.3422	3166
12.3922	3211
12.4421	3227
12.4921	3256
12.542	3186
12.592	3156
12.6419	3161
12.6919	3210
12.7418	3184
12.7918	3169
12.8417	3179
12.8917	3133
12.9416	3140
12.9916	3155
13.0415	3176
13.0915	3102
13.1414	3152
13.1914	3198
13.2413	3190
13.2913	3102
13.3412	3155
13.3911	3149
13.4411	3151
13.491	3118
13.541	3092
13.5909	3149
13.6409	3160
13.6908	3115
13.7408	3131
13.7907	3102
13.8407	3145
13.8906	3117
13.9406	3133
13.9905	3155
14.0405	3026
14.0904	3141
14.1404	3161
14.1903	3169
14.2403	3082
14.2902	3134
14.3402	3181
14.3901	3049
14.4401	3137
14.49	3125
14.54	3165
14.5899	3058
14.6399	3064
14.6898	2999
14.7398	3095
14.7897	3032
14.8397	3054
14.8896	3067
14.9395	3083
14.9895	3085
15.0394	3083
15.0894	3094
15.1393	3086
15.1893	3082
15.2392	3067
15.2892	3069
15.3391	3112
15.3891	3086
15.439	3094
15.489	3048
15.5389	3096
15.5889	3158
15.6388	3117
15.6888	3082
15.7387	3074
15.7887	3088
15.8386	3093
15.8886	3059
15.9385	3129
15.9885	3073
16.0384	3130
16.0883	3089
16.1383	3068
16.1882	3047
16.2382	3108
16.2881	3079
16.3381	3058
16.388	3080
16.438	3076
16.4879	3096
16.5379	3030
16.5878	3065
16.6378	3048
16.6877	3038
16.7377	3044
16.7876	3064
16.8376	3036
16.8875	3055
16.9375	3078
16.9874	3017
17.0374	3052
17.0873	3021
17.1373	3019
17.1872	3031
17.2371	3049
17.2871	3020
17.3371	2996
17.387	3048
17.4369	2975
17.4869	2974
17.5368	3033
17.5868	3037
17.6367	3068
17.6867	2993
17.7366	2964
17.7866	3023
17.8365	3022
17.8865	2987
17.9364	3020
17.9864	3078
18.0363	2970
18.0863	3003
18.1362	2965
18.1862	3039
18.2361	3020
18.2861	3017
18.336	2973
18.386	3021
18.4359	3020
18.4858	2992
18.5358	3007
18.5858	2979
18.6357	3034
18.6856	3025
18.7356	3020
18.7855	2978
18.8355	2901
18.8854	2952
18.9354	2978
18.9853	2989
19.0353	3010
19.0852	2965
19.1352	2951
19.1851	2944
19.2351	3021
19.285	2994
19.335	2985
19.3849	2973
19.4349	2951
19.4848	2989
19.5348	2923
19.5847	3011
19.6347	2940
19.6846	2946
19.7345	2960
19.7845	2926
19.8345	2935
19.8844	2930
19.9343	2971
19.9843	2950
20.0342	2965
20.0842	2946
20.1341	2916
20.1841	2979
20.234	2974
20.284	2929
20.3339	2904
20.3839	2945
20.4338	2941
20.4838	2943
20.5337	2956
20.5837	2909
20.6336	2919
20.6836	2939
20.7335	2928
20.7835	2915
20.8334	2931
20.8834	2858
20.9333	2894
20.9833	2944
21.0332	2856
21.0831	2841
21.1331	2924
21.183	2903
21.233	2920
21.2829	2905
21.3329	3004
21.3828	2986
21.4328	2970
21.4827	2950
21.5327	2951
21.5826	2964
21.6326	2971
21.6825	2922
21.7325	2978
21.7824	3030
21.8324	3010
21.8823	3006
21.9323	2965
21.9822	2966
22.0322	3019
22.0821	3029
22.132	2952
22.182	2940
22.232	3001
22.2819	2957
22.3318	2990
22.3818	2986
22.4317	2969
22.4817	2913
22.5316	3017
22.5816	2956
22.6315	2935
22.6815	2952
22.7314	2935
22.7814	2977
22.8313	2952
22.8813	3028
22.9312	2963
22.9812	3000
23.0311	2938
23.0811	2965
23.131	2967
23.181	2948
23.2309	2997
23.2809	2976
23.3308	2919
23.3808	2966
23.4307	2967
23.4807	2879
23.5306	2972
23.5805	2948
23.6305	2896
23.6804	2960
23.7304	2963
23.7803	2911
23.8303	2976
23.8802	2932
23.9302	2949
23.9801	2973
24.0301	2911
24.08	2878
24.13	2933
24.1799	2946
24.2299	2964
24.2798	2864
24.3298	2924
24.3797	2938
24.4297	2843
24.4796	2910
24.5296	2966
24.5795	2934
24.6295	2920
24.6794	2880
24.7294	2894
24.7793	2909
24.8292	2910
24.8792	2925
24.9291	2820
24.9791	2892
25.029	2913
25.079	2879
25.1289	2876
25.1789	2867
25.2288	2959
25.2788	2934
25.3287	2920
25.3787	2916
25.4286	2958
25.4786	2896
25.5285	2913
25.5785	2877
25.6284	2862
25.6784	2918
25.7283	2899
25.7783	2879
25.8282	2882
25.8782	2895
25.9281	2796
25.978	2866
26.028	2890
26.078	2875
26.1279	2885
26.1778	2966
26.2278	2919
26.2777	2885
26.3277	2864
26.3776	2862
26.4276	2854
26.4775	2877
26.5275	2827
26.5774	2858
26.6274	2924
26.6773	2892
26.7273	2876
26.7772	2841
26.8272	2855
26.8771	2844
26.9271	2846
26.977	2849
27.027	2902
27.0769	2839
27.1269	2888
27.1768	2830
27.2267	2839
27.2767	2816
27.3267	2810
27.3766	2882
27.4265	2856
27.4765	2870
27.5264	2855
27.5764	2813
27.6263	2842
27.6763	2834
27.7262	2822
27.7762	2864
27.8261	2786
27.8761	2786
27.926	2867
27.976	2839
28.0259	2802
28.0759	2852
28.1258	2855
28.1758	2805
28.2257	2805
28.2757	2760
28.3256	2789
28.3756	2843
28.4255	2831
28.4754	2852
28.5254	2845
28.5754	2797
28.6253	2801
28.6752	2821
28.7252	2847
28.7751	2800
28.8251	2824
28.875	2812
28.925	2806
28.9749	2816
29.0249	2823
29.0748	2784
29.1248	2795
29.1747	2821
29.2247	2832
29.2746	2790
29.3246	2830
29.3745	2819
29.4245	2799
29.4744	2763
29.5244	2816
29.5743	2770
29.6243	2811
29.6742	2800
29.7242	2774
29.7741	2778
29.824	2802
29.874	2730
29.9239	2804
29.9739	2769
30.0238	2739
30.0738	2826
30.1237	2790
30.1737	2793
30.2236	2778
30.2736	2712
30.3235	2786
30.3735	2803
30.4234	2709
30.4734	2727
30.5233	2764
30.5733	2760
30.6232	2793
30.6732	2733
30.7231	2722
30.7731	2746
30.823	2765
30.873	2741
30.9229	2757
30.9729	2796
31.0228	2744
31.0727	2719
31.1227	2743
31.1726	2748
31.2226	2748
31.2725	2747
31.3225	2788
31.3724	2676
31.4224	2739
31.4723	2723
31.5223	2735
31.5722	2802
31.6222	2738
31.6721	2725
31.7221	2749
31.772	2770
31.822	2788
31.8719	2727
31.9219	2742
31.9718	2754
32.0218	2761
32.0717	2709
32.1217	2726
32.1716	2715
32.2216	2694
32.2715	2717
32.3214	2739
32.3714	2706
32.4213	2739
32.4713	2678
32.5212	2703
32.5712	2733
32.6211	2706
32.6711	2705
32.721	2720
32.771	2710
32.8209	2759
32.8709	2753
32.9208	2733
32.9708	2762
33.0207	2687
33.0707	2708
33.1206	2724
33.1706	2699
33.2205	2717
33.2705	2692
33.3204	2721
33.3704	2719
33.4203	2730
33.4703	2679
33.5202	2666
33.5701	2695
33.6201	2685
33.67	2731
33.72	2700
33.7699	2690
33.8199	2746
33.8698	2694
33.9198	2717
33.9697	2736
34.0197	2737
34.0696	2689
34.1196	2712
34.1695	2724
34.2195	2696
34.2694	2711
34.3194	2693
34.3693	2696
34.4193	2691
34.4692	2713
34.5192	2702
34.5691	2714
34.6191	2699
34.669	2726
34.7189	2687
34.7689	2687
34.8188	2686
34.8688	2725
34.9187	2724
34.9687	2702
35.0186	2684
35.0686	2747
35.1185	2736
35.1685	2746
35.2184	2689
35.2684	2694
35.3183	2708
35.3683	2691
35.4182	2703
35.4682	2700
35.5181	2733
35.5681	2710
35.618	2702
35.668	2726
35.7179	2646
35.7679	2699
35.8178	2672
35.8678	2735
35.9177	2762
35.9676	2742
36.0176	2705
36.0675	2708
36.1175	2734
36.1674	2656
36.2174	2649
36.2673	2686
36.3173	2691
36.3672	2702
36.4172	2685
36.4671	2689
36.5171	2730
36.567	2645
36.617	2695
36.6669	2735
36.7169	2658
36.7668	2730
36.8168	2638
36.8667	2690
36.9167	2720
36.9666	2688
37.0166	2697
37.0665	2720
37.1165	2708
37.1664	2702
37.2163	2694
37.2663	2692
37.3162	2713
37.3662	2675
37.4161	2692
37.4661	2710
37.516	2653
37.566	2681
37.6159	2741
37.6659	2661
37.7158	2657
37.7658	2695
37.8157	2652
37.8657	2730
37.9156	2699
37.9656	2675
38.0155	2689
38.0655	2653
38.1154	2708
38.1654	2733
38.2153	2653
38.2653	2675
38.3152	2684
38.3652	2713
38.4151	2665
38.465	2713
38.515	2715
38.565	2707
38.6149	2691
38.6648	2750
38.7148	2719
38.7647	2716
38.8147	2719
38.8646	2682
38.9146	2682
38.9645	2779
39.0145	2709
39.0644	2708
39.1144	2741
39.1643	2720
39.2143	2716
39.2642	2730
39.3142	2760
39.3641	2728
39.4141	2708
39.464	2757
39.514	2752
39.5639	2787
39.6139	2800
39.6638	2799
39.7137	2930
39.7637	2945
39.8137	3087
39.8636	3249
39.9135	3508
39.9635	4282
40.0134	5589
40.0634	7959
40.1133	8298
40.1633	7291
40.2132	6010
40.2632	4618
40.3131	3624
40.3631	3229
40.413	3098
40.463	2936
40.5129	2880
40.5629	2840
40.6128	2745
40.6628	2788
40.7127	2790
40.7627	2719
40.8126	2728
40.8625	2730
40.9125	2757
40.9624	2706
41.0124	2751
41.0624	2728
41.1123	2687
41.1622	2757
41.2122	2723
41.2621	2715
41.3121	2658
41.362	2693
41.412	2670
41.4619	2740
41.5119	2671
41.5618	2667
41.6118	2732
41.6617	2646
41.7117	2762
41.7616	2818
41.8116	2826
41.8615	2895
41.9115	2908
41.9614	2841
42.0114	2817
42.0613	2777
42.1112	2756
42.1612	2771
42.2112	2718
42.2611	2696
42.3111	2727
42.361	2703
42.4109	2704
42.4609	2737
42.5108	2718
42.5608	2674
42.6107	2668
42.6607	2709
42.7106	2725
42.7606	2727
42.8105	2764
42.8605	2682
42.9104	2710
42.9604	2685
43.0103	2703
43.0603	2675
43.1102	2655
43.1602	2795
43.2101	2674
43.2601	2715
43.31	2743
43.36	2681
43.4099	2719
43.4599	2709
43.5098	2703
43.5598	2703
43.6097	2772
43.6596	2714
43.7096	2729
43.7595	2779
43.8095	2721
43.8594	2670
43.9094	2773
43.9593	2680
44.0093	2729
44.0592	2759
44.1092	2708
44.1591	2710
44.2091	2756
44.259	2726
44.309	2747
44.3589	2754
44.4089	2728
44.4588	2719
44.5088	2771
44.5587	2757
44.6087	2763
44.6586	2806
44.7086	2794
44.7585	2852
44.8085	2901
44.8584	2850
44.9083	2913
44.9583	3084
45.0082	3053
45.0582	3100
45.1081	3119
45.1581	3193
45.208	3168
45.258	3253
45.3079	3204
45.3579	3194
45.4078	3200
45.4578	3309
45.5077	3301
45.5577	3427
45.6076	3456
45.6576	3447
45.7075	3545
45.7575	3591
45.8074	3730
45.8573	3817
45.9073	3991
45.9573	4066
46.0072	4336
46.0572	4781
46.1071	5180
46.157	5780
46.207	6735
46.2569	8154
46.3069	10413
46.3568	13812
46.4068	19113
46.4567	27667
46.5067	41875
46.5566	62981
46.6066	81467
46.6565	85566
46.7065	77709
46.7564	65321
46.8064	48006
46.8563	33033
46.9063	22488
46.9562	15658
47.0062	11573
47.0561	8766
47.1061	7213
47.156	6118
47.206	5265
47.2559	4840
47.3058	4326
47.3558	4134
47.4057	3915
47.4557	3748
47.5056	3544
47.5556	3508
47.6055	3396
47.6555	3306
47.7054	3240
47.7554	3279
47.8053	3162
47.8553	3161
47.9052	3102
47.9552	3108
48.0051	3042
48.0551	3050
48.105	3021
48.155	3024
48.2049	2940
48.2549	2904
48.3048	2939
48.3548	2951
48.4047	2961
48.4547	2922
48.5046	2897
48.5545	2929
48.6045	2893
48.6544	2876
48.7044	2889
48.7543	2905
48.8043	2872
48.8542	2889
48.9042	2859
48.9541	2822
49.0041	2871
49.054	2881
49.104	2838
49.1539	2856
49.2039	2820
49.2538	2844
49.3038	2824
49.3537	2832
49.4037	2760
49.4536	2837
49.5036	2821
49.5535	2810
49.6035	2802
49.6534	2839
49.7034	2807
49.7533	2762
49.8032	2756
49.8532	2800
49.9031	2823
49.9531	2753
50.003	2779
50.053	2761
50.1029	2797
50.1529	2767
50.2028	2784
50.2528	2755
50.3027	2754
50.3527	2767
50.4026	2720
50.4526	2685
50.5025	2722
50.5525	2763
50.6024	2801
50.6524	2751
50.7023	2681
50.7523	2741
50.8022	2726
50.8522	2779
50.9021	2709
50.952	2740
51.002	2760
51.0519	2697
51.1019	2712
51.1518	2702
51.2018	2705
51.2517	2703
51.3017	2697
51.3516	2724
51.4016	2717
51.4515	2726
51.5015	2656
51.5514	2719
51.6014	2713
51.6513	2734
51.7013	2669
51.7512	2695
51.8012	2707
51.8511	2695
51.9011	2686
51.951	2724
52.001	2696
52.0509	2660
52.1009	2665
52.1508	2683
52.2007	2703
52.2507	2656
52.3006	2698
52.3506	2710
52.4005	2629
52.4505	2655
52.5004	2687
52.5504	2628
52.6003	2679
52.6503	2681
52.7002	2670
52.7502	2606
52.8001	2665
52.8501	2658
52.9	2717
52.95	2644
52.9999	2657
53.0499	2687
53.0998	2650
53.1498	2643
53.1997	2633
53.2497	2669
53.2996	2636
53.3496	2651
53.3995	2667
53.4494	2642
53.4994	2665
53.5493	2634
53.5993	2628
53.6492	2677
53.6992	2648
53.7491	2634
53.7991	2659
53.849	2630
53.899	2625
53.9489	2641
53.9989	2647
54.0488	2620
54.0988	2647
54.1487	2673
54.1987	2622
54.2486	2608
54.2986	2618
54.3485	2666
54.3985	2650
54.4484	2640
54.4984	2592
54.5483	2605
54.5983	2629
54.6482	2594
54.6981	2598
54.7481	2629
54.7981	2645
54.848	2650
54.8979	2656
54.9479	2623
54.9978	2645
55.0478	2640
55.0977	2614
55.1477	2605
55.1976	2596
55.2476	2606
55.2975	2623
55.3475	2617
55.3974	2605
55.4474	2610
55.4973	2641
55.5473	2582
55.5972	2566
55.6472	2595
55.6971	2616
55.7471	2569
55.797	2593
55.847	2556
55.8969	2629
55.9468	2624
55.9968	2525
56.0468	2580
56.0967	2569
56.1466	2605
56.1966	2612
56.2465	2581
56.2965	2575
56.3464	2562
56.3964	2560
56.4463	2634
56.4963	2584
56.5462	2598
56.5962	2596
56.6461	2597
56.6961	2588
56.746	2602
56.796	2566
56.8459	2591
56.8959	2569
56.9458	2601
56.9958	2601
57.0457	2598
57.0957	2607
57.1456	2565
57.1955	2607
57.2455	2573
57.2955	2538
57.3454	2593
57.3953	2609
57.4453	2567
57.4952	2599
57.5452	2584
57.5951	2577
57.6451	2583
57.695	2602
57.745	2585
57.7949	2546
57.8449	2551
57.8948	2574
57.9448	2569
57.9947	2535
58.0447	2609
58.0946	2547
58.1446	2562
58.1945	2580
58.2445	2579
58.2944	2616
58.3443	2543
58.3943	2599
58.4442	2557
58.4942	2535
58.5442	2541
58.5941	2529
58.644	2554
58.694	2585
58.7439	2528
58.7939	2531
58.8438	2550
58.8938	2594
58.9437	2585
58.9937	2540
59.0436	2609
59.0936	2561
59.1435	2597
59.1935	2537
59.2434	2557
59.2934	2558
59.3433	2558
59.3933	2522
59.4432	2540
59.4932	2546
59.5431	2552
59.593	2568
59.643	2515
59.693	2580
59.7429	2562
59.7929	2545
59.8428	2555
59.8927	2511
59.9427	2577
59.9926	2572
60.0426	2545
60.0925	2528
60.1425	2594
60.1924	2517
60.2424	2563
60.2923	2557
60.3423	2526
60.3922	2568
60.4422	2560
60.4921	2569
60.5421	2550
60.592	2556
60.642	2574
60.6919	2575
60.7419	2569
60.7918	2560
60.8418	2610
60.8917	2548
60.9417	2588
60.9916	2542
61.0416	2541
61.0915	2547
61.1414	2595
61.1914	2570
61.2413	2572
61.2913	2563
61.3412	2571
61.3912	2554
61.4411	2576
61.4911	2528
61.541	2566
61.591	2546
61.6409	2553
61.6909	2528
61.7408	2592
61.7908	2526
61.8407	2529
61.8907	2514
61.9406	2516
61.9906	2587
62.0405	2532
62.0905	2518
62.1404	2517
62.1904	2519
62.2403	2508
62.2903	2544
62.3402	2527
62.3901	2554
62.4401	2530
62.49	2519
62.54	2517
62.5899	2555
62.6399	2525
62.6898	2536
62.7398	2558
62.7897	2544
62.8397	2559
62.8896	2516
62.9396	2560
62.9895	2535
63.0395	2548
63.0894	2558
63.1394	2572
63.1893	2555
63.2393	2597
63.2892	2550
63.3391	2579
63.3891	2527
63.4391	2577
63.489	2537
63.5389	2532
63.5889	2504
63.6388	2501
63.6888	2549
63.7387	2549
63.7887	2554
63.8386	2570
63.8886	2536
63.9385	2513
63.9885	2557
64.0384	2527
64.0884	2519
64.1383	2568
64.1883	2559
64.2382	2553
64.2882	2536
64.3381	2569
64.3881	2478
64.438	2536
64.488	2519
64.5379	2606
64.5879	2539
64.6378	2537
64.6877	2576
64.7377	2549
64.7876	2542
64.8376	2541
64.8875	2530
64.9375	2559
64.9874	2567
65.0374	2538
65.0873	2524
65.1373	2506
65.1872	2505
65.2372	2543
65.2871	2511
65.3371	2576
65.387	2571
65.437	2578
65.4869	2536
65.5369	2526
65.5868	2599
65.6368	2590
65.6867	2563
65.7367	2573
65.7866	2617
65.8366	2609
65.8865	2659
65.9364	2557
65.9864	2568
66.0363	2600
66.0863	2618
66.1362	2589
66.1862	2602
66.2361	2603
66.2861	2613
66.336	2638
66.386	2646
66.4359	2614
66.4859	2625
66.5358	2633
66.5858	2685
66.6357	2615
66.6857	2573
66.7356	2684
66.7856	2626
66.8355	2628
66.8855	2611
66.9354	2671
66.9854	2651
67.0353	2674
67.0853	2656
67.1352	2647
67.1851	2752
67.2351	2680
67.285	2727
67.335	2758
67.3849	2739
67.4349	2800
67.4848	2842
67.5348	2972
67.5847	3009
67.6347	3181
67.6846	3408
67.7346	3603
67.7845	4126
67.8345	4681
67.8844	5746
67.9344	7669
67.9843	11231
68.0343	15552
68.0842	17254
68.1342	15114
68.1841	13019
68.2341	12518
68.284	11166
68.334	8988
68.3839	6762
68.4339	5057
68.4838	4268
68.5337	3852
68.5837	3446
68.6337	3270
68.6836	3091
68.7335	2978
68.7835	2908
68.8334	2784
68.8834	2764
68.9333	2779
68.9833	2773
69.0332	2684
69.0832	2716
69.1331	2664
69.1831	2648
69.233	2658
69.283	2664
69.3329	2642
69.3829	2638
69.4328	2608
69.4828	2622
69.5327	2639
69.5827	2593
69.6326	2607
69.6826	2614
69.7325	2616
69.7824	2569
69.8324	2575
69.8823	2559
69.9323	2608
69.9822	2610
70.0322	2542
70.0821	2629
70.1321	2608
70.182	2636
70.232	2617
70.2819	2592
70.3319	2585
70.3818	2573
70.4318	2578
70.4817	2549
70.5317	2600
70.5816	2533
70.6316	2554
70.6815	2529
70.7315	2566
70.7814	2565
70.8314	2568
70.8813	2590
70.9313	2610
70.9812	2563
71.0311	2550
71.0811	2555
71.131	2557
71.181	2573
71.2309	2543
71.2809	2528
71.3308	2520
71.3808	2563
71.4307	2545
71.4807	2550
71.5306	2524
71.5806	2543
71.6305	2594
71.6805	2530
71.7304	2573
71.7804	2572
71.8303	2555
71.8803	2537
71.9302	2573
71.9802	2529
72.0301	2500
72.0801	2572
72.13	2518
72.18	2591
72.2299	2571
72.2798	2576
72.3298	2558
72.3797	2538
72.4297	2586
72.4796	2566
72.5296	2530
72.5795	2539
72.6295	2534
72.6794	2584
72.7294	2593
72.7793	2597
72.8293	2575
72.8792	2548
72.9292	2537
72.9791	2604
73.0291	2552
73.079	2584
73.129	2581
73.1789	2560
73.2289	2560
73.2788	2540
73.3287	2558
73.3787	2565
73.4287	2578
73.4786	2513
73.5285	2563
73.5785	2510
73.6284	2585
73.6784	2534
73.7283	2587
73.7783	2516
73.8282	2532
73.8782	2549
73.9281	2512
73.9781	2490
74.028	2534
74.078	2544
74.1279	2492
74.1779	2526
74.2278	2508
74.2778	2529
74.3277	2544
74.3777	2561
74.4276	2583
74.4776	2591
74.5275	2575
74.5775	2499
74.6274	2554
74.6774	2587
74.7273	2561
74.7772	2577
74.8272	2530
74.8772	2499
74.9271	2539
74.977	2515
75.027	2541
75.0769	2572
75.1269	2551
75.1768	2510
75.2268	2503
75.2767	2556
75.3267	2549
75.3766	2533
75.4266	2527
75.4765	2517
75.5265	2503
75.5764	2539
75.6264	2540
75.6763	2567
75.7263	2527
75.7762	2520
75.8262	2527
75.8761	2508
75.9261	2545
75.976	2521
76.0259	2542
76.0759	2537
76.1258	2532
76.1758	2512
76.2257	2500
76.2757	2548
76.3256	2526
76.3756	2516
76.4255	2553
76.4755	2567
76.5254	2540
76.5754	2509
76.6253	2513
76.6753	2527
76.7252	2536
76.7752	2531
76.8251	2539
76.8751	2573
76.925	2515
76.975	2547
77.0249	2533
77.0748	2542
77.1248	2519
77.1748	2489
77.2247	2574
77.2746	2520
77.3246	2517
77.3745	2547
77.4245	2557
77.4744	2533
77.5244	2527
77.5743	2487
77.6243	2528
77.6742	2506
77.7242	2510
77.7741	2554
77.8241	2518
77.874	2507
77.924	2524
77.9739	2532
78.0239	2576
78.0738	2612
78.1238	2562
78.1737	2500
78.2237	2555
78.2736	2581
78.3236	2587
78.3735	2547
78.4235	2561
78.4734	2549
78.5233	2555
78.5733	2519
78.6232	2546
78.6732	2607
78.7231	2553
78.7731	2543
78.823	2591
78.873	2599
78.9229	2574
78.9729	2614
79.0228	2597
79.0728	2572
79.1227	2599
79.1727	2603
79.2226	2577
79.2726	2608
79.3225	2660
79.3725	2571
79.4224	2616
79.4724	2622
79.5223	2615
79.5722	2632
79.6222	2635
79.6722	2617
79.7221	2586
79.772	2642
79.822	2604
79.8719	2678
79.9219	2632
79.9718	2585
80.0218	2649
80.0717	2619
80.1217	2632
80.1716	2617
80.2216	2654
80.2715	2642
80.3215	2627
80.3714	2626
80.4214	2705
80.4713	2696
80.5213	2644
80.5712	2688
80.6212	2673
80.6711	2701
80.7211	2708
80.771	2690
80.8209	2722
80.8709	2723
80.9209	2746
80.9708	2736
81.0208	2773
81.0707	2826
81.1206	2841
81.1706	2862
81.2205	2890
81.2705	2998
81.3204	3044
81.3704	3154
81.4203	3241
81.4703	3379
81.5202	3644
81.5702	3842
81.6201	4240
81.6701	4639
81.72	5267
81.77	6140
81.8199	7516
81.8699	9313
81.9198	11768
81.9698	14640
82.0197	17079
82.0697	17792
82.1196	16794
82.1696	15712
82.2195	14731
82.2695	13743
82.3194	12577
82.3693	10974
82.4193	9058
82.4692	7645
82.5192	6161
82.5691	5362
82.6191	4771
82.669	4203
82.719	3889
82.7689	3602
82.8189	3408
82.8688	3246
82.9188	3171
82.9687	3077
83.0187	3014
83.0686	2934
83.1186	2863
83.1685	2841
83.2185	2801
83.2684	2789
83.3183	2798
83.3683	2738
83.4183	2766
83.4682	2720
83.5181	2727
83.5681	2657
83.618	2667
83.668	2666
83.7179	2679
83.7679	2652
83.8178	2648
83.8678	2663
83.9177	2600
83.9677	2618
84.0176	2633
84.0676	2606
84.1175	2646
84.1675	2596
84.2174	2592
84.2674	2643
84.3173	2617
84.3673	2579
84.4172	2646
84.4672	2579
84.5171	2632
84.5671	2576
84.617	2574
84.6669	2569
84.7169	2559
84.7669	2590
84.8168	2511
84.8667	2571
84.9167	2573
84.9666	2611
85.0166	2557
85.0665	2552
85.1165	2577
85.1664	2572
85.2164	2607
85.2663	2547
85.3163	2575
85.3662	2558
85.4162	2542
85.4661	2574
85.5161	2564
85.566	2545
85.616	2538
85.6659	2586
85.7159	2560
85.7658	2520
85.8157	2559
85.8657	2580
85.9156	2620
85.9656	2554
86.0156	2568
86.0655	2564
86.1154	2518
86.1654	2541
86.2153	2588
86.2653	2579
86.3152	2602
86.3652	2640
86.4151	2679
86.4651	2683
86.515	2688
86.565	2751
86.6149	2673
86.6649	2688
86.7148	2675
86.7648	2647
86.8147	2740
86.8647	2653
86.9146	2639
86.9646	2617
87.0145	2583
87.0644	2597
87.1144	2547
87.1643	2541
87.2143	2578
87.2643	2532
87.3142	2538
87.3641	2535
87.4141	2520
87.464	2569
87.514	2495
87.5639	2506
87.6139	2541
87.6638	2528
87.7138	2497
87.7637	2565
87.8137	2545
87.8636	2523
87.9136	2519
87.9635	2530
88.0135	2529
88.0634	2528
88.1134	2521
88.1633	2539
88.2133	2549
88.2632	2520
88.3132	2510
88.3631	2511
88.413	2511
88.463	2521
88.513	2482
88.5629	2493
88.6128	2512
88.6628	2514
88.7127	2512
88.7627	2526
88.8126	2492
88.8626	2507
88.9125	2514
88.9625	2517
89.0124	2511
89.0624	2538
89.1123	2561
89.1623	2512
89.2122	2526
89.2622	2493
89.3121	2483
89.3621	2547
89.412	2533
89.462	2519
89.5119	2534
89.5619	2550
89.6118	2514
89.6617	2513
89.7117	2543
89.7616	2536
89.8116	2513
89.8615	2532
89.9115	2500

## Sheet: Supplementary Fig. 4
Supplementary Fig. 4
Baseline		-2mA cm-2		-5mA cm-2		-10mA cm-2		-15mA cm-2
X axis	Y axis	X axis	Y axis	X axis	Y axis	X axis	Y axis	X axis	Y axis
GC time (min)	FID Signal	GC time (min)	FID Signal	GC time (min)	FID Signal	GC time (min)	FID Signal	GC time (min)	FID Signal
0	0.50426	0	0.51484	0	0.52974	0	0.53883	0	0.48697
0.0008	0.50411	0.0008	0.51454	0.0008	0.52959	0.0008	0.53883	0.0008	0.48697
0.0017	0.50411	0.0017	0.51439	0.0017	0.52929	0.0017	0.53883	0.0017	0.48682
0.0025	0.50426	0.0025	0.51394	0.0025	0.52869	0.0025	0.53868	0.0025	0.48667
0.0034	0.50426	0.0033	0.51335	0.0033	0.5281	0.0034	0.53778	0.0033	0.48667
0.0042	0.5044	0.0042	0.5132	0.0042	0.5278	0.0042	0.53674	0.0042	0.48667
0.005	0.5044	0.005	0.51305	0.005	0.52765	0.005	0.53614	0.005	0.48682
0.0058	0.5047	0.0058	0.5129	0.0058	0.5275	0.0058	0.53555	0.0058	0.48682
0.0067	0.50485	0.0067	0.51275	0.0067	0.52735	0.0067	0.53525	0.0067	0.48682
0.0075	0.50485	0.0075	0.5126	0.0075	0.52705	0.0075	0.53525	0.0075	0.48682
0.0084	0.50485	0.0083	0.5126	0.0083	0.5269	0.0084	0.5351	0.0083	0.48712
0.0092	0.50485	0.0092	0.51245	0.0092	0.52661	0.0092	0.53495	0.0092	0.48742
0.01	0.50485	0.01	0.5123	0.01	0.52616	0.01	0.5348	0.01	0.48757
0.0108	0.50426	0.0108	0.51215	0.0108	0.52571	0.0108	0.53465	0.0108	0.48757
0.0117	0.50366	0.0117	0.51185	0.0117	0.52527	0.0117	0.53465	0.0117	0.48757
0.0125	0.50351	0.0125	0.51156	0.0125	0.52497	0.0125	0.53465	0.0125	0.48772
0.0134	0.50336	0.0134	0.51141	0.0133	0.52482	0.0133	0.53465	0.0133	0.48786
0.0142	0.50321	0.0142	0.51111	0.0142	0.52467	0.0142	0.53451	0.0142	0.48786
0.015	0.50306	0.015	0.51066	0.015	0.52437	0.015	0.53421	0.015	0.48786
0.0158	0.50291	0.0158	0.51051	0.0158	0.52392	0.0158	0.53331	0.0158	0.48801
0.0167	0.50291	0.0167	0.51022	0.0167	0.52348	0.0167	0.53272	0.0167	0.48816
0.0175	0.50291	0.0175	0.50992	0.0175	0.52318	0.0175	0.53242	0.0175	0.48816
0.0183	0.50306	0.0184	0.50977	0.0183	0.52303	0.0183	0.53212	0.0183	0.48816
0.0192	0.50306	0.0192	0.50962	0.0192	0.52288	0.0192	0.53182	0.0192	0.48831
0.02	0.50306	0.02	0.50962	0.02	0.52273	0.02	0.53167	0.02	0.48846
0.0208	0.50291	0.0208	0.50962	0.0208	0.52273	0.0208	0.53167	0.0208	0.48846
0.0217	0.50291	0.0217	0.50947	0.0217	0.52273	0.0218	0.53167	0.0217	0.48861
0.0225	0.50291	0.0225	0.50932	0.0225	0.52288	0.0225	0.53167	0.0225	0.48876
0.0234	0.50291	0.0233	0.50932	0.0233	0.52303	0.0233	0.53152	0.0233	0.48876
0.0242	0.50291	0.0242	0.50917	0.0242	0.52318	0.0242	0.53108	0.0242	0.48876
0.0252	0.50277	0.025	0.50887	0.025	0.52363	0.025	0.53063	0.025	0.48876
0.0258	0.50277	0.0258	0.50858	0.0259	0.52407	0.0258	0.53048	0.0258	0.48876
0.0267	0.50277	0.0267	0.50843	0.0267	0.52437	0.0267	0.53048	0.0267	0.48846
0.0275	0.50277	0.0275	0.50828	0.0275	0.52437	0.0275	0.53048	0.0275	0.48772
0.0283	0.50277	0.0283	0.50813	0.0283	0.52437	0.0283	0.53033	0.0283	0.48742
0.0292	0.50306	0.0292	0.50798	0.0292	0.52437	0.0292	0.53018	0.0292	0.48742
0.03	0.50336	0.03	0.50798	0.03	0.52422	0.03	0.53003	0.03	0.48742
0.0308	0.50351	0.0308	0.50798	0.0309	0.52407	0.0308	0.52989	0.0308	0.48742
0.0317	0.50381	0.0317	0.50798	0.0317	0.52363	0.0317	0.52989	0.0317	0.48742
0.0325	0.50426	0.0325	0.50798	0.0325	0.52303	0.0325	0.52989	0.0325	0.48757
0.0333	0.505	0.0333	0.50798	0.0333	0.52229	0.0333	0.52989	0.0333	0.48772
0.0342	0.5053	0.0342	0.50813	0.0342	0.52109	0.0342	0.52989	0.0341	0.48786
0.035	0.5053	0.035	0.50813	0.035	0.5199	0.035	0.53018	0.035	0.48801
0.0358	0.5053	0.0358	0.50813	0.0358	0.51916	0.0358	0.53078	0.0358	0.48861
0.0367	0.5053	0.0367	0.50813	0.0366	0.51886	0.0367	0.53093	0.0367	0.48935
0.0375	0.5053	0.0375	0.50813	0.0375	0.51886	0.0375	0.53093	0.0375	0.4898
0.0383	0.50485	0.0383	0.50813	0.0383	0.51871	0.0383	0.53093	0.0383	0.49069
0.0392	0.50426	0.0392	0.50753	0.0392	0.51826	0.0392	0.53093	0.0391	0.49144
0.04	0.50381	0.04	0.50664	0.04	0.51767	0.04	0.53093	0.04	0.49144
0.0408	0.50351	0.0408	0.50619	0.0408	0.51692	0.0408	0.53063	0.0408	0.49144
0.0417	0.50351	0.0417	0.50589	0.0417	0.51618	0.0417	0.53018	0.0417	0.49144
0.0425	0.50336	0.0425	0.5056	0.0425	0.51573	0.0425	0.52914	0.0425	0.49144
0.0433	0.50336	0.0433	0.50545	0.0433	0.51543	0.0433	0.52825	0.0433	0.49144
0.0442	0.50321	0.0442	0.50545	0.0441	0.51528	0.0442	0.52795	0.0441	0.49144
0.045	0.50306	0.045	0.5053	0.045	0.51528	0.045	0.52765	0.045	0.49144
0.0458	0.50291	0.0458	0.5053	0.0458	0.51513	0.0458	0.52735	0.0458	0.49114
0.0467	0.50262	0.0467	0.5053	0.0467	0.51498	0.0467	0.5272	0.0467	0.49084
0.0475	0.50217	0.0475	0.5053	0.0475	0.51498	0.0475	0.5272	0.0475	0.49084
0.0483	0.50187	0.0483	0.50545	0.0483	0.51498	0.0483	0.52705	0.0483	0.49084
0.0492	0.50172	0.0492	0.5056	0.0491	0.51484	0.0492	0.52676	0.0491	0.49084
0.0502	0.50157	0.05	0.50589	0.05	0.51439	0.05	0.52616	0.05	0.49084
0.0508	0.50157	0.0508	0.50589	0.0508	0.51394	0.0508	0.52541	0.0508	0.49084
0.0517	0.50142	0.0517	0.50589	0.0517	0.51349	0.0517	0.52512	0.0516	0.49084
0.0525	0.50113	0.0525	0.50589	0.0525	0.5132	0.0525	0.52497	0.0525	0.49084
0.0533	0.50128	0.0533	0.50589	0.0533	0.5132	0.0533	0.52437	0.0533	0.49069
0.0542	0.50142	0.0542	0.50575	0.0542	0.5129	0.0542	0.52392	0.0542	0.4904
0.055	0.50142	0.055	0.50545	0.055	0.51275	0.055	0.52392	0.055	0.4904
0.0558	0.50128	0.0558	0.505	0.0558	0.5126	0.0558	0.52378	0.0558	0.4904
0.0567	0.50128	0.0569	0.5047	0.0567	0.5126	0.0567	0.52348	0.0567	0.4904
0.0575	0.50113	0.0575	0.5044	0.0575	0.5126	0.0575	0.52318	0.0575	0.4904
0.0583	0.50098	0.0583	0.50426	0.0583	0.51245	0.0583	0.52303	0.0583	0.49069
0.0592	0.50098	0.0592	0.50411	0.0592	0.5123	0.0592	0.52288	0.0592	0.49084
0.06	0.50098	0.06	0.50381	0.06	0.5123	0.06	0.52273	0.06	0.49084
0.0608	0.50098	0.0608	0.50351	0.0608	0.51215	0.0608	0.52258	0.0608	0.49084
0.0617	0.50098	0.0617	0.50321	0.0617	0.512	0.0617	0.52229	0.0617	0.49084
0.0625	0.50098	0.0625	0.50306	0.0625	0.512	0.0625	0.52169	0.0625	0.49084
0.0633	0.50083	0.0633	0.50291	0.0633	0.512	0.0633	0.5208	0.0633	0.49084
0.0642	0.50068	0.0642	0.50277	0.0642	0.512	0.0642	0.5202	0.0641	0.49084
0.065	0.50068	0.065	0.50262	0.065	0.51185	0.065	0.52005	0.065	0.49084
0.0658	0.50068	0.0658	0.50217	0.0658	0.51156	0.0658	0.52005	0.0658	0.49084
0.0667	0.50068	0.0667	0.50187	0.0667	0.51141	0.0667	0.5199	0.0666	0.49084
0.0675	0.50068	0.0675	0.50187	0.0675	0.51126	0.0675	0.5196	0.0675	0.49084
0.0683	0.50068	0.0683	0.50187	0.0683	0.51081	0.0683	0.51946	0.0683	0.49084
0.0692	0.50068	0.0692	0.50187	0.0693	0.51036	0.0692	0.51946	0.0692	0.49084
0.07	0.50083	0.07	0.50187	0.07	0.51007	0.07	0.51916	0.07	0.49114
0.0708	0.50098	0.0708	0.50187	0.0708	0.50992	0.0708	0.51841	0.0708	0.49144
0.0717	0.50098	0.0717	0.50187	0.0717	0.50992	0.0717	0.51782	0.0717	0.49144
0.0725	0.50098	0.0725	0.50187	0.0725	0.50962	0.0725	0.51752	0.0725	0.49174
0.0733	0.50098	0.0733	0.50172	0.0733	0.50902	0.0733	0.51737	0.0733	0.49204
0.0742	0.50098	0.0742	0.50172	0.0742	0.50873	0.0742	0.51737	0.0741	0.49204
0.075	0.50098	0.075	0.50157	0.075	0.50858	0.075	0.51737	0.075	0.49204
0.0758	0.50113	0.0758	0.50157	0.0758	0.50843	0.0758	0.51722	0.0758	0.49204
0.0767	0.50113	0.0767	0.50157	0.0767	0.50843	0.0767	0.51692	0.0766	0.49204
0.0775	0.50113	0.0775	0.50157	0.0775	0.50828	0.0775	0.51662	0.0775	0.49174
0.0783	0.50142	0.0783	0.50157	0.0783	0.50798	0.0783	0.51633	0.0783	0.49129
0.0792	0.50142	0.0792	0.50172	0.0792	0.50798	0.0792	0.51603	0.0792	0.49129
0.08	0.50142	0.08	0.50172	0.08	0.50798	0.08	0.51588	0.08	0.49129
0.0808	0.50142	0.0808	0.50202	0.0808	0.50783	0.0808	0.51573	0.0808	0.49129
0.0818	0.50142	0.0817	0.50202	0.0817	0.50783	0.0817	0.51558	0.0817	0.49129
0.0825	0.50142	0.0825	0.50202	0.0825	0.50768	0.0825	0.51558	0.0825	0.49129
0.0833	0.50113	0.0833	0.50217	0.0833	0.50738	0.0833	0.51543	0.0833	0.49159
0.0842	0.50098	0.0842	0.50232	0.0841	0.50724	0.0842	0.51498	0.0841	0.49189
0.085	0.50098	0.085	0.50232	0.085	0.50724	0.085	0.51469	0.085	0.49204
0.0858	0.50068	0.0858	0.50217	0.0858	0.50709	0.0858	0.51469	0.0858	0.49204
0.0867	0.50023	0.0867	0.50217	0.0866	0.50694	0.0867	0.51469	0.0866	0.49204
0.0875	0.50008	0.0875	0.50217	0.0875	0.50694	0.0875	0.51454	0.0875	0.49218
0.0883	0.50008	0.0884	0.50217	0.0883	0.50694	0.0883	0.51424	0.0883	0.49248
0.0892	0.50008	0.0892	0.50217	0.0892	0.50679	0.0892	0.51379	0.0891	0.49263
0.09	0.50008	0.09	0.50217	0.09	0.50679	0.09	0.51349	0.09	0.49263
0.0908	0.50008	0.0908	0.50217	0.0908	0.50664	0.0908	0.51349	0.0908	0.49263
0.0917	0.50023	0.0917	0.50217	0.0917	0.50649	0.0917	0.51335	0.0917	0.49278
0.0925	0.50038	0.0925	0.50217	0.0925	0.50634	0.0925	0.5129	0.0925	0.49293
0.0934	0.50038	0.0933	0.50202	0.0933	0.50589	0.0933	0.51245	0.0933	0.49293
0.0942	0.50053	0.0942	0.50187	0.0942	0.5053	0.0942	0.51215	0.0942	0.49293
0.095	0.50068	0.095	0.50187	0.095	0.50515	0.095	0.51215	0.095	0.49293
0.0958	0.50068	0.0959	0.50172	0.0958	0.50515	0.0958	0.51215	0.0959	0.49308
0.0967	0.50083	0.0967	0.50142	0.0966	0.505	0.0967	0.512	0.0967	0.49323
0.0975	0.50098	0.0975	0.50113	0.0975	0.50485	0.0975	0.512	0.0975	0.49323
0.0983	0.50098	0.0984	0.50083	0.0983	0.50485	0.0983	0.512	0.0983	0.49323
0.0992	0.50113	0.0992	0.50053	0.0992	0.50485	0.0992	0.512	0.0992	0.49338
0.1	0.50128	0.1001	0.50038	0.1	0.50485	0.1	0.51185	0.1	0.49353
0.1008	0.50128	0.1009	0.50038	0.1008	0.5047	0.1008	0.51171	0.1008	0.49368
0.1017	0.50128	0.1017	0.50038	0.1016	0.50455	0.1017	0.51171	0.1017	0.49383
0.1025	0.50128	0.1025	0.50038	0.1025	0.5044	0.1025	0.51126	0.1025	0.49383
0.1033	0.50128	0.1034	0.50038	0.1033	0.5044	0.1033	0.51066	0.1033	0.49383
0.1042	0.50128	0.1042	0.50038	0.1042	0.5044	0.1042	0.51036	0.1041	0.49397
0.105	0.50113	0.105	0.50038	0.105	0.5044	0.105	0.51007	0.105	0.49412
0.1058	0.50113	0.1058	0.50038	0.1058	0.5044	0.1058	0.50977	0.1058	0.49427
0.1067	0.50098	0.1067	0.50038	0.1067	0.5044	0.1067	0.50962	0.1067	0.49442
0.1075	0.50083	0.1075	0.50068	0.1075	0.5044	0.1075	0.50962	0.1075	0.49442
0.1083	0.50068	0.1083	0.50128	0.1083	0.50455	0.1083	0.50947	0.1083	0.49442
0.1092	0.50068	0.1092	0.50142	0.1092	0.50455	0.1092	0.50947	0.1092	0.49442
0.11	0.50053	0.1101	0.50157	0.11	0.50455	0.11	0.50932	0.11	0.49442
0.1108	0.50023	0.1109	0.50157	0.1108	0.50455	0.1109	0.50932	0.1108	0.49442
0.1117	0.50008	0.1117	0.50157	0.1116	0.50455	0.1117	0.50902	0.1117	0.49427
0.1125	0.50008	0.1125	0.50157	0.1125	0.5044	0.1125	0.50873	0.1125	0.49412
0.1133	0.50008	0.1134	0.50142	0.1133	0.50426	0.1133	0.50873	0.1133	0.49412
0.1142	0.50008	0.1142	0.50128	0.1142	0.50426	0.1142	0.50858	0.1142	0.49412
0.115	0.50008	0.115	0.50098	0.115	0.50411	0.115	0.50813	0.115	0.49412
0.1158	0.50008	0.1158	0.50038	0.1158	0.50396	0.1159	0.50753	0.1158	0.49412
0.1167	0.50008	0.1167	0.49993	0.1166	0.50396	0.1167	0.50709	0.1167	0.49412
0.1175	0.50008	0.1175	0.49978	0.1175	0.50381	0.1175	0.50694	0.1175	0.49427
0.1183	0.50008	0.1183	0.49978	0.1183	0.50351	0.1183	0.50694	0.1183	0.49457
0.1192	0.50008	0.1192	0.49978	0.1192	0.50336	0.1192	0.50694	0.1192	0.49457
0.12	0.50023	0.12	0.49978	0.12	0.50321	0.12	0.50694	0.12	0.49457
0.1208	0.50023	0.1209	0.49978	0.1209	0.50306	0.1208	0.50694	0.1208	0.49472
0.1217	0.50023	0.1217	0.49978	0.1217	0.50306	0.1217	0.50694	0.1217	0.49472
0.1225	0.50038	0.1225	0.49964	0.1225	0.50306	0.1225	0.50694	0.1225	0.49472
0.1233	0.50038	0.1233	0.49964	0.1233	0.50306	0.1233	0.50694	0.1233	0.49472
0.1242	0.50053	0.1242	0.49978	0.1242	0.50306	0.1242	0.50694	0.1242	0.49472
0.125	0.50068	0.125	0.49978	0.125	0.50306	0.125	0.50679	0.125	0.49472
0.1258	0.50068	0.1259	0.49993	0.1258	0.50306	0.1259	0.50649	0.1258	0.49472
0.1267	0.50068	0.1267	0.49993	0.1267	0.50306	0.1267	0.50634	0.1267	0.49472
0.1275	0.50068	0.1275	0.49993	0.1275	0.50291	0.1275	0.50634	0.1275	0.49472
0.1283	0.50068	0.1284	0.50008	0.1283	0.50277	0.1283	0.50619	0.1283	0.49472
0.1292	0.50068	0.1292	0.50038	0.1292	0.50277	0.1292	0.50604	0.1292	0.49457
0.13	0.50068	0.13	0.50038	0.13	0.50277	0.13	0.50604	0.13	0.49457
0.1308	0.50068	0.1309	0.50053	0.1308	0.50291	0.1308	0.50604	0.1308	0.49457
0.1317	0.50068	0.1317	0.50053	0.1317	0.50291	0.1317	0.50589	0.1317	0.49457
0.1325	0.50068	0.1325	0.50053	0.1325	0.50277	0.1325	0.5056	0.1325	0.49472
0.1333	0.50053	0.1334	0.50053	0.1333	0.50262	0.1333	0.50545	0.1333	0.49487
0.1342	0.50038	0.1342	0.50038	0.1342	0.50262	0.1342	0.50515	0.1341	0.49517
0.135	0.50038	0.135	0.50023	0.135	0.50262	0.135	0.50485	0.135	0.49532
0.1358	0.50053	0.1358	0.50008	0.1358	0.50247	0.1358	0.50485	0.1358	0.49546
0.1367	0.50053	0.1367	0.50008	0.1367	0.50217	0.1367	0.5047	0.1366	0.49546
0.1375	0.50053	0.1375	0.50008	0.1375	0.50187	0.1375	0.50455	0.1375	0.49546
0.1383	0.50038	0.1383	0.50008	0.1383	0.50172	0.1383	0.5044	0.1383	0.49561
0.1392	0.50038	0.1392	0.50008	0.1392	0.50157	0.1392	0.50411	0.1392	0.49561
0.14	0.50038	0.14	0.50008	0.14	0.50157	0.14	0.50366	0.14	0.49576
0.1408	0.50023	0.1408	0.50023	0.1408	0.50157	0.1408	0.50336	0.1408	0.49591
0.1417	0.50008	0.1417	0.50038	0.1416	0.50157	0.1417	0.50321	0.1416	0.49591
0.1425	0.49993	0.1425	0.50053	0.1425	0.50157	0.1425	0.50306	0.1425	0.49591
0.1433	0.49978	0.1435	0.50068	0.1433	0.50142	0.1433	0.50291	0.1433	0.49606
0.1442	0.49964	0.1442	0.50068	0.1442	0.50142	0.1442	0.50291	0.1442	0.49621
0.145	0.49949	0.145	0.50068	0.145	0.50142	0.145	0.50291	0.145	0.49636
0.1458	0.49949	0.1458	0.50068	0.1458	0.50098	0.1458	0.50291	0.1458	0.49651
0.1467	0.49949	0.1467	0.50068	0.1466	0.50068	0.1467	0.50291	0.1467	0.49651
0.1475	0.49949	0.1475	0.50068	0.1475	0.50068	0.1475	0.50291	0.1475	0.49651
0.1483	0.49949	0.1483	0.50068	0.1483	0.50053	0.1483	0.50306	0.1483	0.49651
0.1492	0.49949	0.1492	0.50068	0.1492	0.50038	0.1492	0.50321	0.1492	0.49651
0.15	0.49964	0.15	0.50068	0.15	0.50038	0.15	0.50336	0.15	0.49651
0.1508	0.49993	0.1508	0.50068	0.1508	0.50023	0.1508	0.50336	0.1508	0.49651
0.1517	0.49993	0.1517	0.50068	0.1517	0.50008	0.1517	0.50336	0.1516	0.49695
0.1525	0.49993	0.1525	0.50068	0.1525	0.50008	0.1525	0.50336	0.1525	0.49785
0.1533	0.49993	0.1533	0.50068	0.1533	0.50008	0.1533	0.50336	0.1533	0.49829
0.1542	0.50008	0.1542	0.50068	0.1542	0.50008	0.1542	0.50321	0.1542	0.49829
0.155	0.50008	0.155	0.50068	0.155	0.50008	0.155	0.50321	0.155	0.49829
0.1558	0.49993	0.1558	0.50053	0.1558	0.50008	0.1558	0.50306	0.1558	0.49829
0.1567	0.49993	0.1567	0.50038	0.1567	0.50008	0.1567	0.50247	0.1566	0.49844
0.1575	0.49993	0.1575	0.50038	0.1575	0.50008	0.1575	0.50217	0.1575	0.49874
0.1583	0.49993	0.1583	0.50038	0.1583	0.50008	0.1583	0.50202	0.1583	0.49874
0.1592	0.49993	0.1592	0.50038	0.1592	0.50008	0.1592	0.50187	0.1591	0.49859
0.16	0.49993	0.16	0.50038	0.16	0.50008	0.16	0.50172	0.16	0.49859
0.161	0.49993	0.1609	0.50038	0.1609	0.50023	0.1608	0.50157	0.1608	0.49859
0.1617	0.49993	0.1617	0.50038	0.1616	0.50038	0.1617	0.50157	0.1617	0.49859
0.1625	0.49978	0.1625	0.50038	0.1625	0.50053	0.1625	0.50142	0.1625	0.49859
0.1633	0.49978	0.1633	0.50023	0.1633	0.50053	0.1633	0.50142	0.1633	0.49859
0.1642	0.49978	0.1642	0.50023	0.1642	0.50068	0.1642	0.50142	0.1641	0.49859
0.165	0.49978	0.165	0.49993	0.165	0.50083	0.165	0.50142	0.165	0.49859
0.1658	0.49964	0.1659	0.49964	0.1659	0.50068	0.1658	0.50113	0.1658	0.49859
0.1667	0.49949	0.1667	0.49919	0.1666	0.50083	0.1667	0.50098	0.1666	0.49859
0.1675	0.49949	0.1675	0.49874	0.1675	0.50098	0.1675	0.50098	0.1675	0.49859
0.1683	0.49949	0.1683	0.49859	0.1683	0.50098	0.1683	0.50083	0.1683	0.49859
0.1692	0.49934	0.1692	0.49859	0.1692	0.50098	0.1692	0.50053	0.1691	0.49859
0.17	0.49934	0.17	0.49859	0.17	0.50098	0.17	0.50038	0.17	0.49859
0.1708	0.49904	0.1708	0.49859	0.1709	0.50128	0.1708	0.50038	0.1708	0.49874
0.1717	0.49889	0.1717	0.49859	0.1716	0.50142	0.1717	0.50023	0.1717	0.49889
0.1725	0.49874	0.1725	0.49859	0.1725	0.50142	0.1725	0.49993	0.1725	0.49889
0.1733	0.49874	0.1733	0.49904	0.1733	0.50142	0.1733	0.49978	0.1733	0.49904
0.1742	0.49874	0.1742	0.49949	0.1741	0.50142	0.1742	0.49964	0.1741	0.49919
0.175	0.49874	0.175	0.49949	0.175	0.50142	0.175	0.49949	0.1752	0.49934
0.1758	0.49874	0.1758	0.49949	0.1758	0.50098	0.1758	0.49949	0.1758	0.49949
0.1767	0.49874	0.1767	0.49978	0.1767	0.50053	0.1767	0.49949	0.1767	0.49949
0.1775	0.49919	0.1775	0.50023	0.1775	0.50038	0.1775	0.49949	0.1775	0.49964
0.1783	0.49964	0.1783	0.50068	0.1783	0.50023	0.1783	0.49949	0.1783	0.49964
0.1792	0.49993	0.1792	0.50113	0.1791	0.50008	0.1792	0.49949	0.1791	0.49964
0.18	0.50038	0.18	0.50142	0.18	0.50008	0.18	0.49949	0.18	0.49949
0.1808	0.50083	0.1808	0.50157	0.1808	0.50008	0.1808	0.49964	0.1808	0.49949
0.1817	0.50113	0.1817	0.50157	0.1817	0.49993	0.1817	0.49978	0.1817	0.49949
0.1825	0.50128	0.1825	0.50157	0.1825	0.49978	0.1825	0.49993	0.1825	0.49934
0.1833	0.50142	0.1833	0.50157	0.1833	0.49978	0.1833	0.50008	0.1833	0.49904
0.1842	0.50142	0.1842	0.50157	0.1842	0.49978	0.1842	0.50008	0.1841	0.49889
0.185	0.50142	0.185	0.50142	0.185	0.49978	0.185	0.50008	0.185	0.49874
0.1858	0.50142	0.1858	0.50098	0.1858	0.49978	0.1858	0.50008	0.1858	0.49844
0.1867	0.50128	0.1867	0.50038	0.1866	0.49993	0.1867	0.50008	0.1867	0.49829
0.1875	0.50128	0.1875	0.49978	0.1875	0.49993	0.1875	0.49993	0.1875	0.49829
0.1883	0.50083	0.1885	0.49934	0.1883	0.50008	0.1884	0.49978	0.1883	0.49829
0.1892	0.50068	0.1892	0.49934	0.1892	0.50023	0.1892	0.49978	0.1891	0.49829
0.19	0.50053	0.19	0.49934	0.19	0.50038	0.19	0.49978	0.19	0.49829
0.1908	0.50038	0.1908	0.49934	0.1908	0.50038	0.1908	0.49978	0.1908	0.49844
0.1917	0.50038	0.1917	0.49934	0.1917	0.50038	0.1917	0.49978	0.1917	0.49844
0.1925	0.50023	0.1925	0.49934	0.1925	0.50038	0.1925	0.49978	0.1925	0.49844
0.1933	0.50008	0.1933	0.49964	0.1933	0.50023	0.1933	0.49978	0.1933	0.49859
0.1942	0.50008	0.1942	0.49978	0.1941	0.50008	0.1942	0.49964	0.1941	0.49859
0.195	0.50008	0.195	0.49978	0.195	0.49993	0.195	0.49934	0.195	0.49859
0.1958	0.50008	0.1958	0.49978	0.1958	0.49964	0.1958	0.49919	0.1958	0.49859
0.1967	0.50008	0.1967	0.49978	0.1967	0.49934	0.1967	0.49919	0.1966	0.49874
0.1975	0.50008	0.1975	0.49978	0.1975	0.49904	0.1975	0.49904	0.1975	0.49889
0.1983	0.50008	0.1983	0.49964	0.1983	0.49904	0.1983	0.49904	0.1983	0.49889
0.1992	0.49978	0.1992	0.49949	0.1991	0.49889	0.1992	0.49904	0.1992	0.49904
0.2	0.49919	0.2	0.49949	0.2	0.49889	0.2	0.49904	0.2	0.49934
0.2008	0.49889	0.2008	0.49949	0.2008	0.49889	0.201	0.49919	0.2008	0.49978
0.2017	0.49874	0.2017	0.49949	0.2017	0.49889	0.2017	0.49904	0.2016	0.50038
0.2025	0.49874	0.2025	0.49949	0.2025	0.49889	0.2025	0.49889	0.2025	0.50038
0.2033	0.49874	0.2033	0.49964	0.2033	0.49904	0.2033	0.49874	0.2033	0.50038
0.2042	0.49874	0.2042	0.49993	0.2041	0.49919	0.2042	0.49874	0.2042	0.50038
0.205	0.49874	0.205	0.50008	0.205	0.49919	0.205	0.49874	0.205	0.50038
0.2058	0.49889	0.2058	0.50008	0.2058	0.49919	0.2058	0.49874	0.2058	0.50038
0.2067	0.49934	0.2067	0.50008	0.2067	0.49919	0.2067	0.49844	0.2066	0.49978
0.2075	0.49949	0.2075	0.50008	0.2075	0.49919	0.2075	0.49829	0.2075	0.49934
0.2083	0.49949	0.2083	0.50008	0.2083	0.49919	0.2083	0.49829	0.2083	0.49919
0.2092	0.49949	0.2092	0.50008	0.2093	0.49934	0.2092	0.498	0.2091	0.49919
0.21	0.49949	0.21	0.50008	0.21	0.49934	0.21	0.49755	0.21	0.49919
0.2108	0.49949	0.2108	0.50008	0.2108	0.49949	0.2108	0.49755	0.2108	0.49919
0.2117	0.49964	0.2119	0.49978	0.2117	0.49964	0.2117	0.49755	0.2117	0.49919
0.2125	0.49964	0.2125	0.49949	0.2125	0.49993	0.2125	0.49755	0.2125	0.49919
0.2133	0.49978	0.2133	0.49949	0.2133	0.50023	0.2133	0.49755	0.2133	0.49919
0.2143	0.49978	0.2142	0.49949	0.2141	0.50038	0.2142	0.49755	0.2141	0.49934
0.215	0.49993	0.215	0.49949	0.215	0.50038	0.215	0.49785	0.215	0.49949
0.2159	0.49993	0.2158	0.49949	0.2158	0.50038	0.2158	0.49815	0.2158	0.49949
0.2167	0.49993	0.2167	0.49949	0.2167	0.50038	0.2167	0.49815	0.2166	0.49949
0.2175	0.49978	0.2175	0.49964	0.2175	0.50038	0.2175	0.49815	0.2175	0.49949
0.2183	0.49978	0.2183	0.49993	0.2183	0.50008	0.2183	0.49815	0.2183	0.49964
0.2192	0.49978	0.2192	0.50023	0.2191	0.49978	0.2192	0.49815	0.2191	0.49978
0.22	0.49934	0.22	0.50053	0.22	0.49978	0.22	0.49815	0.22	0.50023
0.2208	0.49889	0.2208	0.50053	0.2208	0.49964	0.2208	0.4977	0.2208	0.50083
0.2217	0.49874	0.2217	0.50053	0.2217	0.49949	0.2217	0.4977	0.2216	0.50098
0.2225	0.49859	0.2225	0.50068	0.2225	0.49949	0.2227	0.4977	0.2225	0.50098
0.2233	0.49859	0.2233	0.50083	0.2233	0.49949	0.2233	0.49755	0.2233	0.50098
0.2242	0.49859	0.2242	0.50098	0.2242	0.49949	0.2242	0.49755	0.2241	0.50113
0.225	0.49859	0.225	0.50098	0.225	0.49949	0.225	0.49755	0.225	0.50128
0.2258	0.49874	0.2258	0.50098	0.2258	0.49949	0.2258	0.49755	0.2258	0.50128
0.2267	0.49889	0.2267	0.50098	0.2266	0.49949	0.2267	0.49755	0.2267	0.50128
0.2275	0.49889	0.2275	0.50098	0.2275	0.49949	0.2275	0.49755	0.2275	0.50142
0.2283	0.49889	0.2283	0.50113	0.2283	0.49949	0.2283	0.4977	0.2283	0.50157
0.2292	0.49889	0.2292	0.50113	0.2292	0.49964	0.2292	0.4977	0.2292	0.50157
0.23	0.49889	0.23	0.50113	0.23	0.49978	0.23	0.49755	0.23	0.50157
0.2309	0.49889	0.2308	0.50113	0.2308	0.49978	0.2308	0.49755	0.2308	0.50157
0.2317	0.49889	0.2317	0.50098	0.2316	0.49978	0.2317	0.49755	0.2316	0.50157
0.2325	0.49889	0.2325	0.50098	0.2325	0.49978	0.2325	0.49755	0.2325	0.50157
0.2333	0.49889	0.2333	0.50068	0.2333	0.49978	0.2333	0.49755	0.2333	0.50157
0.2342	0.49889	0.2342	0.50038	0.2342	0.49964	0.2342	0.4977	0.2342	0.50157
0.235	0.49889	0.235	0.50038	0.235	0.49919	0.235	0.4977	0.235	0.50157
0.2358	0.49934	0.2358	0.50038	0.2358	0.49904	0.2358	0.4977	0.2358	0.50142
0.2367	0.50008	0.2367	0.50023	0.2367	0.49889	0.2367	0.49785	0.2366	0.50128
0.2375	0.50023	0.2375	0.50008	0.2375	0.49889	0.2375	0.498	0.2375	0.50128
0.2383	0.50023	0.2383	0.50008	0.2383	0.49889	0.2383	0.49815	0.2383	0.50128
0.2392	0.50023	0.2392	0.50008	0.2392	0.49889	0.2392	0.49815	0.2392	0.50128
0.24	0.50023	0.24	0.50008	0.24	0.49904	0.24	0.49815	0.24	0.50128
0.2408	0.50023	0.2408	0.50008	0.2408	0.49919	0.2408	0.498	0.2408	0.50128
0.2417	0.50008	0.2417	0.50023	0.2416	0.49934	0.2417	0.49785	0.2417	0.50128
0.2425	0.50008	0.2425	0.50023	0.2425	0.49949	0.2425	0.49785	0.2425	0.50113
0.2433	0.50008	0.2433	0.50023	0.2435	0.49964	0.2433	0.49785	0.2433	0.50113
0.2442	0.50008	0.2443	0.50023	0.2442	0.49993	0.2442	0.4977	0.2441	0.50113
0.245	0.50008	0.245	0.50053	0.245	0.50008	0.245	0.49755	0.245	0.50128
0.2458	0.50008	0.2458	0.50068	0.2458	0.50008	0.2458	0.4974	0.2458	0.50128
0.2469	0.50023	0.2467	0.50068	0.2466	0.50008	0.2467	0.4974	0.2466	0.50128
0.2475	0.50023	0.2475	0.50068	0.2475	0.50008	0.2475	0.4974	0.2475	0.50113
0.2483	0.50023	0.2483	0.50068	0.2483	0.50008	0.2483	0.49725	0.2483	0.50098
0.2492	0.50023	0.2492	0.50068	0.2492	0.49993	0.2492	0.49725	0.2492	0.50083
0.25	0.50023	0.25	0.50083	0.25	0.49978	0.25	0.4971	0.25	0.50038
0.2508	0.49993	0.2508	0.50098	0.2508	0.49978	0.2508	0.4971	0.2508	0.49993
0.2517	0.49949	0.2517	0.50113	0.2516	0.49978	0.2517	0.4971	0.2516	0.49978
0.2525	0.49949	0.2525	0.50113	0.2525	0.49978	0.2525	0.4971	0.2525	0.49964
0.2533	0.49934	0.2533	0.50113	0.2533	0.49978	0.2533	0.4971	0.2533	0.49934
0.2542	0.49919	0.2542	0.50113	0.2542	0.49993	0.2542	0.49695	0.2541	0.49919
0.255	0.49919	0.255	0.50113	0.255	0.50008	0.255	0.49666	0.255	0.49919
0.2558	0.49934	0.2558	0.50113	0.2558	0.50008	0.2558	0.49651	0.2558	0.49919
0.2567	0.49949	0.2567	0.50068	0.2566	0.50008	0.2567	0.49651	0.2566	0.49904
0.2575	0.49949	0.2575	0.50038	0.2575	0.50008	0.2575	0.49651	0.2575	0.49889
0.2583	0.49964	0.2583	0.50038	0.2583	0.50008	0.2583	0.49651	0.2583	0.49889
0.2592	0.49993	0.2592	0.50008	0.2592	0.50008	0.2592	0.49651	0.2591	0.49889
0.26	0.50008	0.26	0.49964	0.26	0.49993	0.26	0.49651	0.26	0.49904
0.2608	0.50008	0.2608	0.49949	0.2608	0.49978	0.2608	0.49666	0.2608	0.49904
0.2617	0.50008	0.2617	0.49949	0.2617	0.49964	0.2617	0.4971	0.2616	0.49904
0.2625	0.50008	0.2625	0.49949	0.2625	0.49949	0.2625	0.49755	0.2625	0.49904
0.2633	0.50008	0.2633	0.49934	0.2633	0.49949	0.2633	0.4977	0.2633	0.49919
0.2642	0.50008	0.2642	0.49934	0.2641	0.49949	0.2642	0.4977	0.2641	0.49919
0.265	0.49993	0.265	0.49934	0.265	0.49949	0.265	0.4977	0.265	0.49919
0.2658	0.49964	0.2658	0.49949	0.2658	0.49949	0.2658	0.4977	0.2658	0.49919
0.2667	0.49964	0.2667	0.49949	0.2667	0.49949	0.2667	0.49785	0.2666	0.49919
0.2675	0.49964	0.2675	0.49949	0.2675	0.49964	0.2675	0.498	0.2675	0.49919
0.2683	0.49964	0.2683	0.49949	0.2683	0.49978	0.2683	0.498	0.2683	0.49904
0.2692	0.49949	0.2692	0.49949	0.2692	0.49978	0.2692	0.498	0.2691	0.49889
0.27	0.49934	0.27	0.49964	0.27	0.49978	0.27	0.498	0.27	0.49859
0.2708	0.49934	0.2708	0.49964	0.2708	0.49978	0.2708	0.498	0.2708	0.49859
0.2717	0.49934	0.2717	0.49964	0.2717	0.49993	0.2717	0.498	0.2716	0.49859
0.2725	0.49934	0.2725	0.49978	0.2725	0.50008	0.2725	0.498	0.2725	0.49859
0.2733	0.49919	0.2733	0.49978	0.2733	0.50023	0.2733	0.498	0.2733	0.49859
0.2742	0.49889	0.2742	0.49978	0.2741	0.50023	0.2742	0.49785	0.2741	0.49859
0.275	0.49889	0.275	0.49978	0.275	0.49993	0.275	0.4977	0.275	0.49859
0.2758	0.49889	0.2758	0.49978	0.2758	0.49978	0.2758	0.49755	0.2758	0.49874
0.2767	0.49889	0.2767	0.49978	0.2767	0.49978	0.2767	0.4974	0.2767	0.49889
0.2775	0.49889	0.2775	0.49978	0.2775	0.49978	0.2775	0.49725	0.2775	0.49889
0.2783	0.49904	0.2783	0.49978	0.2783	0.49978	0.2783	0.49695	0.2783	0.49889
0.2792	0.49949	0.2792	0.49978	0.2792	0.49978	0.2792	0.49681	0.2791	0.49889
0.28	0.49978	0.28	0.49993	0.28	0.49978	0.28	0.49681	0.28	0.49889
0.2808	0.49978	0.2808	0.50038	0.2808	0.49964	0.2808	0.49681	0.2808	0.49859
0.2817	0.49978	0.2817	0.50098	0.2816	0.49949	0.2817	0.49681	0.2816	0.49815
0.2825	0.49978	0.2825	0.50098	0.2825	0.49949	0.2825	0.49681	0.2825	0.498
0.2833	0.49978	0.2833	0.50098	0.2833	0.49949	0.2833	0.49681	0.2833	0.4977
0.2842	0.49964	0.2842	0.50098	0.2841	0.49964	0.2842	0.49681	0.2841	0.4974
0.285	0.49934	0.285	0.50098	0.285	0.49949	0.285	0.49681	0.285	0.4974
0.2858	0.49934	0.2858	0.50098	0.2858	0.49949	0.2858	0.49681	0.2858	0.4974
0.2867	0.49934	0.2867	0.50053	0.2867	0.49934	0.2867	0.49681	0.2866	0.49755
0.2875	0.49919	0.2876	0.50008	0.2875	0.49934	0.2875	0.49681	0.2875	0.4977
0.2883	0.49919	0.2883	0.49978	0.2883	0.49949	0.2883	0.49681	0.2883	0.4977
0.2892	0.49919	0.2892	0.49978	0.2892	0.49949	0.2892	0.49681	0.2891	0.4977
0.29	0.49919	0.29	0.49978	0.29	0.49964	0.2902	0.49681	0.29	0.4977
0.2908	0.49919	0.2908	0.49978	0.2908	0.49964	0.2908	0.49681	0.2908	0.49785
0.2917	0.49934	0.2917	0.49978	0.2917	0.49964	0.2917	0.49681	0.2917	0.498
0.2925	0.49949	0.2925	0.49978	0.2925	0.49964	0.2925	0.49695	0.2925	0.498
0.2933	0.49949	0.2933	0.49978	0.2933	0.49993	0.2933	0.4971	0.2933	0.498
0.2942	0.49949	0.2942	0.49993	0.2942	0.50023	0.2942	0.4971	0.2943	0.49785
0.295	0.49978	0.295	0.50008	0.295	0.50038	0.295	0.4971	0.295	0.49785
0.2958	0.50038	0.2958	0.50023	0.2958	0.50068	0.2958	0.4971	0.2958	0.498
0.2967	0.50083	0.2967	0.50068	0.2967	0.50113	0.2967	0.4971	0.2967	0.498
0.2975	0.50083	0.2975	0.50113	0.2975	0.50157	0.2975	0.49725	0.2975	0.49815
0.2983	0.50098	0.2983	0.50128	0.2983	0.50187	0.2983	0.4974	0.2983	0.49815
0.2992	0.50098	0.2992	0.50142	0.2991	0.50187	0.2992	0.49755	0.2991	0.498
0.3	0.50098	0.3	0.50157	0.3	0.50187	0.3	0.49755	0.3	0.498
0.3008	0.50098	0.3008	0.50157	0.3008	0.50187	0.3008	0.49755	0.3008	0.498
0.3017	0.50098	0.3017	0.50172	0.3017	0.50187	0.3017	0.49755	0.3016	0.498
0.3025	0.50098	0.3027	0.50187	0.3025	0.50187	0.3025	0.4977	0.3025	0.498
0.3033	0.50083	0.3034	0.50187	0.3033	0.50172	0.3033	0.4977	0.3033	0.4977
0.3042	0.50068	0.3042	0.50187	0.3042	0.50157	0.3042	0.4977	0.3042	0.4974
0.305	0.50053	0.305	0.50202	0.305	0.50157	0.305	0.49785	0.305	0.4974
0.3058	0.50038	0.3059	0.50217	0.3058	0.50157	0.3058	0.498	0.3058	0.4974
0.3067	0.50023	0.3067	0.50217	0.3067	0.50142	0.3067	0.498	0.3067	0.4974
0.3075	0.50008	0.3075	0.50202	0.3075	0.50142	0.3075	0.498	0.3075	0.4974
0.3083	0.50008	0.3083	0.50187	0.3083	0.50142	0.3084	0.498	0.3083	0.4974
0.3092	0.50023	0.3092	0.50172	0.3092	0.50128	0.3092	0.498	0.3092	0.4974
0.31	0.50023	0.31	0.50157	0.31	0.50083	0.31	0.498	0.31	0.4974
0.3108	0.50023	0.3108	0.50157	0.3108	0.50068	0.3108	0.49785	0.3108	0.4974
0.3117	0.50023	0.3117	0.50157	0.3117	0.50053	0.3117	0.49785	0.3116	0.4974
0.3125	0.50008	0.3125	0.50172	0.3125	0.50023	0.3125	0.4977	0.3125	0.4974
0.3133	0.50008	0.3134	0.50172	0.3134	0.50023	0.3134	0.4977	0.3133	0.4974
0.3142	0.49993	0.3142	0.50157	0.3142	0.50008	0.3142	0.49755	0.3142	0.4974
0.315	0.49978	0.315	0.50157	0.315	0.49993	0.315	0.4974	0.315	0.4974
0.3159	0.49949	0.3159	0.50157	0.3158	0.49978	0.3158	0.4974	0.3158	0.4974
0.3167	0.49919	0.3167	0.50142	0.3167	0.49964	0.3167	0.4974	0.3167	0.4974
0.3175	0.49919	0.3175	0.50142	0.3175	0.49949	0.3175	0.4974	0.3175	0.4974
0.3183	0.49919	0.3183	0.50128	0.3183	0.49949	0.3184	0.4974	0.3183	0.4974
0.3192	0.49904	0.3192	0.50113	0.3192	0.49964	0.3192	0.49725	0.3192	0.49725
0.32	0.49889	0.32	0.50113	0.32	0.49978	0.32	0.4971	0.32	0.49725
0.3209	0.49889	0.3208	0.50113	0.3208	0.49993	0.3209	0.4971	0.3208	0.4971
0.3217	0.49904	0.3217	0.50113	0.3217	0.49993	0.3217	0.4971	0.3217	0.49666
0.3225	0.49904	0.3225	0.50113	0.3227	0.50038	0.3225	0.4971	0.3225	0.49651
0.3233	0.49904	0.3234	0.50128	0.3233	0.50098	0.3235	0.4971	0.3233	0.49621
0.3242	0.49904	0.3242	0.50128	0.3242	0.50098	0.3242	0.49725	0.3242	0.49576
0.325	0.49904	0.3252	0.50128	0.325	0.50098	0.325	0.4974	0.325	0.49546
0.3259	0.49919	0.3259	0.50128	0.3258	0.50098	0.3258	0.49755	0.3258	0.49532
0.3267	0.49934	0.3267	0.50128	0.3267	0.50098	0.3267	0.4977	0.3267	0.49532
0.3275	0.49964	0.3275	0.50128	0.3275	0.50098	0.3275	0.4977	0.3275	0.49517
0.3283	0.49993	0.3283	0.50113	0.3283	0.50083	0.3283	0.49785	0.3283	0.49502
0.3292	0.50038	0.3292	0.50068	0.3292	0.50053	0.3292	0.49785	0.3292	0.49502
0.33	0.50068	0.33	0.50038	0.33	0.50038	0.33	0.49785	0.33	0.49502
0.3309	0.50068	0.3308	0.50038	0.3308	0.50023	0.3309	0.49785	0.3308	0.49487
0.3317	0.50068	0.3317	0.50038	0.3317	0.50008	0.3317	0.49785	0.3317	0.49457
0.3325	0.50068	0.3325	0.50038	0.3325	0.49993	0.3325	0.4977	0.3325	0.49427
0.3333	0.50068	0.3334	0.50038	0.3333	0.49978	0.3333	0.4977	0.3333	0.49383
0.3342	0.50068	0.3342	0.50038	0.3342	0.49978	0.3342	0.4977	0.3341	0.49368
0.335	0.50038	0.335	0.50038	0.335	0.49993	0.335	0.49755	0.335	0.49353
0.3358	0.49978	0.3358	0.50038	0.3358	0.50008	0.336	0.4974	0.3358	0.49353
0.3367	0.49978	0.3367	0.50038	0.3367	0.50008	0.3367	0.49695	0.3367	0.49353
0.3375	0.49978	0.3375	0.50023	0.3375	0.50008	0.3375	0.49651	0.3375	0.49353
0.3383	0.49978	0.3384	0.50023	0.3383	0.50008	0.3383	0.49651	0.3383	0.49353
0.3392	0.49978	0.3392	0.50038	0.3392	0.50008	0.3392	0.49651	0.3392	0.49338
0.34	0.49978	0.34	0.50038	0.34	0.50008	0.34	0.49651	0.34	0.49323
0.3408	0.49993	0.3409	0.50038	0.3408	0.50008	0.3409	0.49636	0.3408	0.49323
0.3417	0.49993	0.3417	0.50038	0.3417	0.50008	0.3417	0.49621	0.3417	0.49323
0.3425	0.49993	0.3425	0.50038	0.3425	0.50008	0.3425	0.49621	0.3425	0.49323
0.3434	0.49993	0.3433	0.50038	0.3433	0.50008	0.3433	0.49621	0.3434	0.49323
0.3442	0.49993	0.3442	0.50038	0.3442	0.50008	0.3442	0.49621	0.3442	0.49323
0.345	0.49978	0.345	0.50053	0.345	0.50008	0.345	0.49621	0.3452	0.49323
0.3459	0.49978	0.3459	0.50068	0.3459	0.50008	0.3459	0.49621	0.3458	0.49323
0.3467	0.49978	0.3467	0.50068	0.3467	0.49993	0.3467	0.49621	0.3466	0.49323
0.3475	0.49978	0.3475	0.50068	0.3475	0.49993	0.3475	0.49621	0.3475	0.49308
0.3483	0.49978	0.3484	0.50068	0.3483	0.50008	0.3483	0.49621	0.3483	0.49278
0.3492	0.49993	0.3492	0.50068	0.3492	0.50008	0.3492	0.49621	0.3492	0.49263
0.35	0.50008	0.35	0.50068	0.35	0.50008	0.35	0.49621	0.35	0.49248
0.3509	0.50008	0.3509	0.50068	0.3508	0.50023	0.3509	0.49621	0.3508	0.49233
0.3517	0.50023	0.3517	0.50068	0.3517	0.50038	0.3517	0.49621	0.3517	0.49218
0.3525	0.50023	0.3525	0.50053	0.3525	0.50038	0.3525	0.49621	0.3525	0.49218
0.3533	0.50023	0.3533	0.50038	0.3534	0.50038	0.3533	0.49621	0.3533	0.49204
0.3542	0.50023	0.3542	0.50038	0.3542	0.50038	0.3542	0.49621	0.3542	0.49204
0.355	0.50008	0.355	0.50038	0.355	0.50038	0.355	0.49621	0.355	0.49204
0.3558	0.50008	0.3558	0.50038	0.3558	0.50038	0.3559	0.49621	0.3558	0.49204
0.3567	0.49993	0.3567	0.50038	0.3567	0.50038	0.3567	0.49621	0.3567	0.49204
0.3575	0.49993	0.3575	0.50038	0.3575	0.50038	0.3575	0.49636	0.3575	0.49204
0.3584	0.49993	0.3584	0.50038	0.3583	0.50023	0.3583	0.49636	0.3583	0.49204
0.3592	0.49978	0.3592	0.50038	0.3592	0.49993	0.3592	0.49651	0.3592	0.49204
0.36	0.49978	0.36	0.50023	0.36	0.49993	0.36	0.49666	0.36	0.49189
0.3609	0.49978	0.3609	0.50023	0.3608	0.49993	0.3609	0.49681	0.3608	0.49159
0.3617	0.49978	0.3617	0.50023	0.3617	0.49993	0.3617	0.49681	0.3617	0.49144
0.3625	0.49978	0.3625	0.50038	0.3625	0.50008	0.3625	0.49681	0.3625	0.49144
0.3633	0.49964	0.3634	0.50053	0.3633	0.50008	0.3633	0.49695	0.3633	0.49144
0.3642	0.49964	0.3642	0.50068	0.3642	0.50008	0.3642	0.49695	0.3642	0.49144
0.365	0.49949	0.365	0.50053	0.365	0.50008	0.365	0.49695	0.365	0.49144
0.3658	0.49934	0.3658	0.50023	0.3658	0.50008	0.3659	0.49695	0.3658	0.49159
0.3667	0.49934	0.3667	0.50038	0.3667	0.50008	0.3667	0.49695	0.3666	0.49159
0.3675	0.49934	0.3677	0.50038	0.3675	0.50008	0.3675	0.49725	0.3675	0.49174
0.3684	0.49934	0.3684	0.50038	0.3684	0.50008	0.3684	0.4974	0.3684	0.49204
0.3692	0.49934	0.3692	0.50023	0.3693	0.50008	0.3692	0.4974	0.3691	0.49233
0.37	0.49934	0.37	0.50008	0.37	0.50023	0.37	0.4974	0.37	0.49233
0.3709	0.49934	0.3709	0.49993	0.3708	0.50008	0.3708	0.4974	0.3708	0.49233
0.3717	0.49934	0.3717	0.49934	0.3717	0.50023	0.3717	0.4974	0.3717	0.49233
0.3725	0.49934	0.3725	0.49904	0.3725	0.50038	0.3725	0.4974	0.3725	0.49218
0.3733	0.49949	0.3734	0.49904	0.3734	0.50038	0.3734	0.4974	0.3733	0.49204
0.3742	0.49949	0.3742	0.49904	0.3742	0.50053	0.3742	0.4971	0.3741	0.49204
0.375	0.49949	0.375	0.49904	0.375	0.50068	0.375	0.49651	0.375	0.49204
0.3758	0.49949	0.3758	0.49904	0.3758	0.50068	0.3758	0.49636	0.3758	0.49189
0.3767	0.49949	0.3767	0.49934	0.3767	0.50068	0.3767	0.49621	0.3767	0.49174
0.3775	0.49949	0.3775	0.49934	0.3775	0.50068	0.3775	0.49621	0.3775	0.49174
0.3784	0.49949	0.3784	0.49949	0.3784	0.50068	0.3784	0.49621	0.3783	0.49144
0.3792	0.49949	0.3792	0.49964	0.3792	0.50068	0.3792	0.49606	0.3792	0.49114
0.38	0.49949	0.38	0.49978	0.38	0.50068	0.38	0.49621	0.38	0.49114
0.3809	0.49949	0.3809	0.49978	0.3808	0.50068	0.3808	0.49621	0.3808	0.49114
0.3817	0.49949	0.3817	0.49964	0.3817	0.50068	0.3817	0.49621	0.3817	0.49084
0.3825	0.49949	0.3825	0.49964	0.3825	0.50053	0.3825	0.49621	0.3825	0.4904
0.3834	0.49949	0.3834	0.49964	0.3834	0.50053	0.3834	0.49621	0.3833	0.49025
0.3842	0.49949	0.3842	0.49964	0.3842	0.50053	0.3842	0.49621	0.3842	0.4901
0.385	0.49949	0.385	0.49964	0.385	0.50038	0.385	0.49621	0.385	0.48995
0.3859	0.49949	0.3859	0.49964	0.3858	0.50023	0.3858	0.49621	0.3858	0.4898
0.3867	0.49964	0.3867	0.49964	0.3867	0.50008	0.3867	0.49621	0.3867	0.48965
0.3875	0.49964	0.3875	0.49949	0.3875	0.50008	0.3875	0.49621	0.3875	0.4895
0.3883	0.49964	0.3883	0.49949	0.3883	0.50023	0.3884	0.49621	0.3883	0.4895
0.3892	0.49949	0.3892	0.49949	0.3892	0.50038	0.3892	0.49636	0.3891	0.48935
0.39	0.49949	0.39	0.49949	0.39	0.50038	0.39	0.49636	0.39	0.48935
0.3908	0.49949	0.3909	0.49949	0.3908	0.50023	0.3909	0.49651	0.3908	0.48935
0.3917	0.49949	0.3917	0.49949	0.3917	0.50008	0.3917	0.49651	0.3917	0.48921
0.3925	0.49949	0.3925	0.49949	0.3925	0.49993	0.3925	0.49636	0.3925	0.48921
0.3934	0.49949	0.3933	0.49964	0.3933	0.49978	0.3933	0.49621	0.3933	0.48921
0.3942	0.49934	0.3942	0.49964	0.3942	0.49964	0.3942	0.49621	0.3942	0.48921
0.395	0.49919	0.395	0.49964	0.395	0.49949	0.395	0.49621	0.395	0.48921
0.3959	0.49919	0.3959	0.49964	0.3959	0.49949	0.3958	0.49621	0.3958	0.48906
0.3967	0.49919	0.3967	0.49964	0.3967	0.49949	0.3967	0.49621	0.3967	0.48906
0.3975	0.49934	0.3975	0.49949	0.3975	0.49934	0.3975	0.49621	0.3975	0.48891
0.3983	0.49934	0.3983	0.49949	0.3983	0.49919	0.3984	0.49636	0.3983	0.48891
0.3992	0.49919	0.3992	0.49949	0.3992	0.49919	0.3992	0.49621	0.3991	0.48906
0.4	0.49919	0.4	0.49949	0.4	0.49919	0.4	0.49636	0.4	0.48906
0.4008	0.49919	0.4009	0.49949	0.4008	0.49904	0.4009	0.49651	0.4008	0.48906
0.4017	0.49919	0.4017	0.49949	0.4017	0.49889	0.4017	0.49651	0.4016	0.48906
0.4025	0.49889	0.4025	0.49949	0.4026	0.49889	0.4025	0.49651	0.4025	0.48906
0.4034	0.49829	0.4033	0.49964	0.4033	0.49889	0.4033	0.49651	0.4033	0.48891
0.4042	0.498	0.4042	0.49978	0.4042	0.49889	0.4042	0.49651	0.4042	0.48891
0.405	0.498	0.405	0.49978	0.405	0.49889	0.405	0.49636	0.405	0.48891
0.4059	0.498	0.4059	0.49993	0.4058	0.49889	0.4058	0.49621	0.4058	0.48891
0.4067	0.498	0.4067	0.50008	0.4067	0.49889	0.4067	0.49606	0.4067	0.48876
0.4075	0.498	0.4075	0.50008	0.4075	0.49889	0.4075	0.49591	0.4075	0.48876
0.4083	0.498	0.4083	0.50008	0.4083	0.49904	0.4084	0.49591	0.4083	0.48876
0.4092	0.498	0.4092	0.50008	0.4092	0.49904	0.4092	0.49591	0.4092	0.48876
0.41	0.49829	0.41	0.49993	0.41	0.49904	0.41	0.49591	0.41	0.48876
0.4108	0.49874	0.4109	0.49978	0.4108	0.49919	0.4108	0.49591	0.4108	0.48876
0.4117	0.49889	0.4117	0.49919	0.4117	0.49919	0.4117	0.49591	0.4117	0.48861
0.4125	0.49889	0.4125	0.49889	0.4125	0.49919	0.4125	0.49591	0.4125	0.48846
0.4134	0.49904	0.4133	0.49889	0.4133	0.49919	0.4134	0.49591	0.4133	0.48846
0.4142	0.49919	0.4142	0.49889	0.4142	0.49919	0.4142	0.49606	0.4142	0.48846
0.415	0.49919	0.415	0.49889	0.415	0.49919	0.415	0.49621	0.415	0.48846
0.4159	0.49919	0.4158	0.49889	0.4158	0.49904	0.4158	0.49621	0.4158	0.48846
0.4167	0.49934	0.4167	0.49889	0.4167	0.49889	0.4167	0.49621	0.4166	0.48846
0.4175	0.49934	0.4175	0.49904	0.4175	0.49889	0.4175	0.49636	0.4175	0.48846
0.4184	0.49934	0.4184	0.49934	0.4183	0.49874	0.4184	0.49651	0.4183	0.48846
0.4192	0.49934	0.4192	0.49934	0.4192	0.49859	0.4192	0.49651	0.4192	0.48846
0.42	0.49934	0.42	0.49949	0.42	0.49859	0.42	0.49651	0.42	0.48846
0.4208	0.49934	0.4208	0.49949	0.4208	0.49859	0.4208	0.49666	0.4208	0.48861
0.4217	0.49919	0.4217	0.49949	0.4217	0.49859	0.4217	0.49681	0.4216	0.48876
0.4225	0.49889	0.4225	0.49949	0.4225	0.49859	0.4225	0.49681	0.4225	0.48876
0.4234	0.49844	0.4234	0.49949	0.4233	0.49859	0.4234	0.49695	0.4233	0.48876
0.4242	0.49829	0.4242	0.49949	0.4242	0.49859	0.4242	0.4971	0.4242	0.48876
0.425	0.49829	0.425	0.49949	0.425	0.49859	0.425	0.4971	0.425	0.48876
0.4259	0.49829	0.4259	0.49949	0.4259	0.49874	0.4259	0.4971	0.4258	0.48876
0.4267	0.49829	0.4267	0.49949	0.4267	0.49889	0.4267	0.4971	0.4267	0.48846
0.4275	0.49829	0.4275	0.49949	0.4275	0.49919	0.4275	0.49725	0.4275	0.48816
0.4284	0.49829	0.4283	0.49949	0.4283	0.49949	0.4284	0.49725	0.4283	0.48816
0.4292	0.49829	0.4292	0.49934	0.4292	0.49949	0.4292	0.4974	0.4291	0.48816
0.43	0.49844	0.43	0.49919	0.43	0.49949	0.43	0.4974	0.43	0.48816
0.4308	0.49859	0.4308	0.49904	0.4308	0.49949	0.4308	0.49725	0.4308	0.48816
0.4317	0.49859	0.4317	0.49889	0.4317	0.49949	0.4317	0.49725	0.4317	0.48816
0.4325	0.49874	0.4325	0.49874	0.4325	0.49949	0.4325	0.49725	0.4325	0.48831
0.4334	0.49889	0.4334	0.49874	0.4333	0.49949	0.4333	0.4974	0.4333	0.48846
0.4342	0.49904	0.4342	0.49874	0.4342	0.49949	0.4342	0.4974	0.4341	0.48861
0.435	0.49934	0.435	0.49874	0.435	0.49949	0.4352	0.4974	0.435	0.48876
0.436	0.49964	0.436	0.49874	0.4358	0.49949	0.4358	0.4974	0.4358	0.48876
0.4367	0.49978	0.4367	0.49874	0.4367	0.49949	0.4367	0.4974	0.4367	0.48876
0.4375	0.49978	0.4375	0.49889	0.4375	0.49934	0.4375	0.49725	0.4375	0.48876
0.4384	0.49993	0.4383	0.49889	0.4383	0.49904	0.4383	0.49725	0.4383	0.48876
0.4392	0.50008	0.4392	0.49889	0.4392	0.49904	0.4392	0.49725	0.4392	0.48831
0.44	0.50008	0.44	0.49889	0.44	0.49904	0.44	0.49695	0.44	0.48772
0.4409	0.50008	0.4409	0.49889	0.4408	0.49904	0.4409	0.49651	0.4408	0.48772
0.4417	0.50008	0.4417	0.49889	0.4417	0.49889	0.4417	0.49636	0.4417	0.48772
0.4425	0.50008	0.4425	0.49889	0.4425	0.49874	0.4425	0.49621	0.4425	0.48757
0.4433	0.50008	0.4433	0.49889	0.4433	0.49859	0.4434	0.49621	0.4433	0.48757
0.4442	0.50008	0.4442	0.49889	0.4442	0.49874	0.4442	0.49606	0.4441	0.48757
0.445	0.50008	0.445	0.49889	0.445	0.49904	0.445	0.49576	0.445	0.48757
0.4459	0.49993	0.4458	0.49904	0.4459	0.49904	0.4458	0.49576	0.4458	0.48757
0.4467	0.49978	0.4467	0.49934	0.4467	0.49904	0.4468	0.49591	0.4466	0.48772
0.4477	0.49978	0.4475	0.49964	0.4475	0.49889	0.4475	0.49606	0.4475	0.48772
0.4484	0.49978	0.4484	0.49964	0.4483	0.49889	0.4484	0.49606	0.4483	0.48772
0.4492	0.49978	0.4492	0.49964	0.4492	0.49889	0.4492	0.49606	0.4492	0.48757
0.45	0.49978	0.45	0.49964	0.45	0.49889	0.45	0.49606	0.45	0.48757
0.4509	0.49978	0.4508	0.49964	0.4508	0.49904	0.4508	0.49636	0.4508	0.48742
0.4517	0.49993	0.4517	0.49949	0.4517	0.49919	0.4517	0.49666	0.4517	0.48757
0.4525	0.50008	0.4525	0.49889	0.4525	0.49919	0.4525	0.49695	0.4525	0.48757
0.4533	0.50023	0.4534	0.49859	0.4533	0.49919	0.4533	0.4971	0.4533	0.48757
0.4542	0.50038	0.4542	0.49859	0.4542	0.49934	0.4542	0.4971	0.4542	0.48742
0.455	0.50038	0.455	0.49859	0.455	0.49949	0.455	0.4971	0.455	0.48727
0.4559	0.50038	0.4558	0.49859	0.4558	0.49949	0.4559	0.4971	0.4558	0.48727
0.4567	0.50038	0.4567	0.49859	0.4567	0.49964	0.4567	0.4971	0.4567	0.48727
0.4575	0.50038	0.4575	0.49859	0.4575	0.49978	0.4575	0.4971	0.4575	0.48727
0.4583	0.50038	0.4583	0.49859	0.4583	0.49978	0.4584	0.49695	0.4583	0.48727
0.4592	0.50038	0.4592	0.49859	0.4592	0.49978	0.4592	0.49695	0.4592	0.48742
0.46	0.50023	0.46	0.49859	0.46	0.49964	0.46	0.49695	0.46	0.48727
0.4609	0.50023	0.4609	0.49859	0.4608	0.49949	0.4608	0.49695	0.4608	0.48727
0.4617	0.49964	0.4617	0.49874	0.4617	0.49964	0.4617	0.49695	0.4617	0.48712
0.4625	0.49889	0.4625	0.49874	0.4625	0.49978	0.4625	0.49695	0.4625	0.48697
0.4633	0.49874	0.4634	0.49874	0.4633	0.49978	0.4633	0.4971	0.4633	0.48682
0.4642	0.49874	0.4642	0.49859	0.4642	0.49964	0.4642	0.4971	0.4642	0.48682
0.465	0.49874	0.465	0.49844	0.465	0.49949	0.465	0.4971	0.465	0.48652
0.4659	0.49874	0.4658	0.49829	0.4658	0.49949	0.4659	0.4971	0.4658	0.48637
0.4667	0.49874	0.4667	0.49815	0.4667	0.49949	0.4667	0.4971	0.4667	0.48637
0.4675	0.49904	0.4675	0.49815	0.4675	0.49949	0.4675	0.49681	0.4675	0.48637
0.4683	0.49919	0.4683	0.49815	0.4683	0.49949	0.4684	0.49651	0.4683	0.48637
0.4692	0.49919	0.4692	0.49815	0.4692	0.49964	0.4692	0.49651	0.4691	0.48652
0.47	0.49919	0.47	0.49815	0.47	0.49964	0.47	0.49651	0.47	0.48682
0.4709	0.49934	0.4708	0.49815	0.4708	0.49964	0.4708	0.49651	0.4708	0.48727
0.4717	0.49934	0.4717	0.49874	0.4717	0.49964	0.4717	0.49651	0.4716	0.48757
0.4725	0.49934	0.4725	0.49934	0.4726	0.49978	0.4725	0.49636	0.4725	0.48757
0.4734	0.49934	0.4734	0.49949	0.4733	0.49978	0.4734	0.49621	0.4733	0.48757
0.4742	0.49934	0.4742	0.49949	0.4742	0.49993	0.4742	0.49621	0.4742	0.48757
0.475	0.49919	0.475	0.49949	0.475	0.50008	0.475	0.49621	0.475	0.48757
0.4758	0.49919	0.4758	0.49949	0.4759	0.50023	0.4758	0.49621	0.4758	0.48757
0.4767	0.49904	0.4767	0.49949	0.4767	0.50053	0.4767	0.49621	0.4767	0.48757
0.4775	0.49889	0.4775	0.49934	0.4775	0.50068	0.4775	0.49621	0.4775	0.48742
0.4784	0.49889	0.4784	0.49904	0.4783	0.50083	0.4783	0.49621	0.4783	0.48727
0.4792	0.49889	0.4792	0.49904	0.4792	0.50083	0.4792	0.49636	0.4791	0.48712
0.48	0.49889	0.48	0.49889	0.48	0.50083	0.48	0.49666	0.48	0.48697
0.4808	0.49889	0.4808	0.49889	0.4808	0.50083	0.4809	0.49681	0.4809	0.48697
0.4817	0.49889	0.4817	0.49874	0.4817	0.50068	0.4817	0.49695	0.4817	0.48667
0.4825	0.49919	0.4825	0.49859	0.4825	0.50053	0.4825	0.49725	0.4825	0.48652
0.4834	0.49949	0.4834	0.49859	0.4834	0.50008	0.4834	0.4974	0.4833	0.48652
0.4842	0.49949	0.4842	0.49859	0.4842	0.49964	0.4842	0.4974	0.4842	0.48652
0.485	0.49949	0.485	0.49859	0.485	0.49919	0.485	0.49755	0.485	0.48652
0.4858	0.49949	0.4858	0.49844	0.4858	0.49904	0.4858	0.49755	0.4858	0.48637
0.4867	0.49949	0.4867	0.49829	0.4867	0.49889	0.4867	0.49755	0.4866	0.48637
0.4875	0.49949	0.4875	0.49829	0.4875	0.49889	0.4875	0.49755	0.4875	0.48637
0.4884	0.49949	0.4883	0.49829	0.4883	0.49889	0.4883	0.49755	0.4883	0.48637
0.4892	0.49949	0.4892	0.49829	0.4892	0.49889	0.4892	0.4974	0.4892	0.48637
0.49	0.49949	0.49	0.49829	0.49	0.49889	0.49	0.4974	0.49	0.48623
0.4908	0.49949	0.4909	0.49844	0.4908	0.49889	0.4909	0.4974	0.4908	0.48608
0.4917	0.49949	0.4917	0.49859	0.4917	0.49889	0.4917	0.4971	0.4917	0.48593
0.4925	0.49934	0.4925	0.49859	0.4925	0.49889	0.4925	0.49681	0.4925	0.48563
0.4934	0.49904	0.4934	0.49859	0.4933	0.49904	0.4934	0.49666	0.4933	0.48548
0.4942	0.49904	0.4942	0.49874	0.4942	0.49919	0.4942	0.49666	0.4942	0.48548
0.495	0.49904	0.495	0.49889	0.495	0.49964	0.495	0.49666	0.495	0.48548
0.4959	0.49919	0.4958	0.49889	0.4961	0.49993	0.4959	0.49666	0.4958	0.48548
0.4967	0.49919	0.4967	0.49889	0.4967	0.50023	0.4967	0.49666	0.4967	0.48548
0.4975	0.49919	0.4975	0.49904	0.4975	0.50023	0.4975	0.49666	0.4975	0.48548
0.4983	0.49964	0.4983	0.49919	0.4983	0.50038	0.4984	0.49695	0.4983	0.48548
0.4992	0.49993	0.4992	0.49934	0.4992	0.50038	0.4992	0.49725	0.4992	0.48548
0.5	0.50008	0.5	0.49934	0.5	0.50053	0.5	0.4974	0.5	0.48533
0.5009	0.50008	0.5009	0.49934	0.5008	0.50053	0.5008	0.4974	0.5008	0.48548
0.5017	0.50008	0.5017	0.49934	0.5017	0.50068	0.5017	0.4974	0.5016	0.48548
0.5025	0.50008	0.5025	0.49934	0.5025	0.50068	0.5025	0.4974	0.5025	0.48548
0.5033	0.50008	0.5033	0.49934	0.5033	0.50068	0.5033	0.4974	0.5033	0.48548
0.5042	0.50008	0.5042	0.49904	0.5042	0.50068	0.5042	0.4974	0.5042	0.48548
0.505	0.50008	0.505	0.49889	0.505	0.50053	0.505	0.49725	0.505	0.48563
0.5058	0.50008	0.5059	0.49889	0.5058	0.50053	0.5058	0.49695	0.5058	0.48578
0.5067	0.50008	0.5067	0.49889	0.5067	0.50053	0.5067	0.49651	0.5067	0.48563
0.5075	0.50008	0.5075	0.49889	0.5075	0.50038	0.5075	0.49636	0.5075	0.48563
0.5084	0.50008	0.5084	0.49889	0.5084	0.50038	0.5083	0.49636	0.5083	0.48578
0.5092	0.50008	0.5092	0.49889	0.5092	0.50038	0.5092	0.49636	0.5092	0.48578
0.51	0.49993	0.51	0.49904	0.51	0.50023	0.51	0.49606	0.51	0.48593
0.5108	0.49978	0.5108	0.49919	0.5108	0.50023	0.5109	0.49606	0.5108	0.48593
0.5117	0.49964	0.5117	0.49934	0.5117	0.50023	0.5117	0.49621	0.5116	0.48593
0.5125	0.49889	0.5125	0.49949	0.5125	0.50023	0.5125	0.49621	0.5125	0.48593
0.5134	0.49844	0.5133	0.49949	0.5133	0.50023	0.5134	0.49621	0.5133	0.48593
0.5142	0.49844	0.5142	0.49949	0.5142	0.50038	0.5142	0.49636	0.5142	0.48623
0.515	0.49844	0.515	0.49949	0.515	0.50053	0.515	0.49651	0.515	0.48637
0.5158	0.49844	0.5159	0.49949	0.5158	0.50068	0.5159	0.49651	0.5158	0.48637
0.5167	0.49844	0.5167	0.49964	0.5167	0.50068	0.5167	0.49651	0.5167	0.48637
0.5175	0.49874	0.5175	0.49978	0.5175	0.50068	0.5177	0.49666	0.5175	0.48637
0.5184	0.49919	0.5184	0.49978	0.5183	0.50068	0.5183	0.49681	0.5183	0.48623
0.5192	0.49949	0.5192	0.49978	0.5192	0.50068	0.5192	0.49681	0.5192	0.48608
0.52	0.49964	0.52	0.49993	0.52	0.50083	0.52	0.49681	0.52	0.48623
0.5208	0.49964	0.5208	0.50023	0.5208	0.50083	0.5209	0.49681	0.5208	0.48623
0.5217	0.49964	0.5217	0.50023	0.5217	0.50068	0.5217	0.49681	0.5217	0.48608
0.5225	0.49964	0.5225	0.50023	0.5225	0.50068	0.5225	0.49681	0.5225	0.48608
0.5234	0.49964	0.5233	0.50023	0.5233	0.50068	0.5234	0.49681	0.5233	0.48608
0.5242	0.49964	0.5242	0.50023	0.5242	0.50068	0.5242	0.49681	0.5242	0.48608
0.525	0.49949	0.525	0.50023	0.525	0.50068	0.525	0.49681	0.525	0.48608
0.5258	0.49949	0.5258	0.49964	0.5258	0.50053	0.5259	0.49681	0.5258	0.48608
0.5267	0.49949	0.5267	0.49889	0.5267	0.50038	0.5267	0.49681	0.5267	0.48608
0.5275	0.49949	0.5275	0.49874	0.5275	0.50038	0.5275	0.49681	0.5275	0.48593
0.5284	0.49934	0.5283	0.49859	0.5283	0.50038	0.5284	0.49681	0.5283	0.48578
0.5292	0.49919	0.5292	0.49859	0.5292	0.50038	0.5292	0.49695	0.5292	0.48563
0.53	0.49919	0.53	0.49859	0.53	0.50023	0.53	0.4971	0.53	0.48563
0.5308	0.49919	0.5309	0.49859	0.5309	0.50008	0.5309	0.4971	0.5308	0.48563
0.5317	0.49919	0.5317	0.49874	0.5317	0.50008	0.5317	0.49725	0.5317	0.48563
0.5325	0.49919	0.5325	0.49889	0.5325	0.50008	0.5325	0.4974	0.5325	0.48563
0.5334	0.49919	0.5333	0.49904	0.5333	0.49993	0.5334	0.4974	0.5333	0.48563
0.5342	0.49919	0.5342	0.49904	0.5342	0.49964	0.5342	0.4974	0.5342	0.48578
0.535	0.49904	0.535	0.49904	0.535	0.49964	0.535	0.4974	0.535	0.48593
0.5358	0.49904	0.5359	0.49919	0.5359	0.49964	0.5358	0.4974	0.5358	0.48608
0.5367	0.49904	0.5367	0.49919	0.5367	0.49964	0.5367	0.4974	0.5367	0.48623
0.5375	0.49919	0.5375	0.49919	0.5375	0.49964	0.5375	0.4974	0.5375	0.48623
0.5383	0.49919	0.5384	0.49919	0.5384	0.49978	0.5384	0.49725	0.5383	0.48623
0.5392	0.49919	0.5392	0.49919	0.5392	0.49978	0.5392	0.49695	0.5392	0.48593
0.5401	0.49934	0.54	0.49919	0.54	0.49978	0.54	0.49651	0.54	0.48593
0.5408	0.49964	0.5408	0.49919	0.5408	0.49993	0.5409	0.49591	0.5408	0.48593
0.5417	0.49978	0.5417	0.49919	0.5417	0.49993	0.5417	0.49561	0.5417	0.48593
0.5425	0.49978	0.5425	0.49919	0.5425	0.49993	0.5425	0.49546	0.5425	0.48593
0.5433	0.49978	0.5433	0.49919	0.5433	0.49993	0.5434	0.49532	0.5433	0.48593
0.5442	0.49978	0.5442	0.49919	0.5442	0.49978	0.5442	0.49532	0.5442	0.48593
0.545	0.49978	0.545	0.49919	0.545	0.49978	0.545	0.49532	0.545	0.48593
0.5459	0.49978	0.5459	0.49919	0.5458	0.49978	0.5458	0.49532	0.5458	0.48608
0.5467	0.49993	0.5467	0.49904	0.5467	0.49978	0.5467	0.49532	0.5467	0.48608
0.5475	0.49993	0.5475	0.49889	0.5475	0.49978	0.5475	0.49532	0.5475	0.48608
0.5484	0.49978	0.5483	0.49889	0.5483	0.49978	0.5484	0.49532	0.5483	0.48608
0.5492	0.49978	0.5492	0.49889	0.5492	0.49964	0.5492	0.49532	0.5492	0.48608
0.55	0.49978	0.55	0.49889	0.55	0.49964	0.55	0.49532	0.55	0.48608
0.5508	0.49978	0.5509	0.49889	0.5509	0.49949	0.5508	0.49532	0.5508	0.48593
0.5517	0.49978	0.5517	0.49874	0.5517	0.49949	0.5517	0.49532	0.5517	0.48578
0.5525	0.49978	0.5525	0.49844	0.5525	0.49949	0.5525	0.49532	0.5525	0.48578
0.5533	0.49978	0.5534	0.49844	0.5533	0.49949	0.5534	0.49532	0.5533	0.48563
0.5542	0.49978	0.5542	0.49844	0.5542	0.49949	0.5542	0.49532	0.5542	0.48548
0.555	0.49978	0.555	0.49844	0.555	0.49964	0.555	0.49532	0.555	0.48548
0.5559	0.49978	0.5558	0.49844	0.5558	0.49964	0.5558	0.49532	0.5558	0.48548
0.5567	0.49978	0.5568	0.49844	0.5567	0.49964	0.5567	0.49532	0.5567	0.48563
0.5575	0.49978	0.5575	0.49874	0.5575	0.49964	0.5575	0.49532	0.5575	0.48563
0.5584	0.49978	0.5584	0.49904	0.5583	0.49964	0.5584	0.49576	0.5583	0.48563
0.5592	0.49993	0.5592	0.49919	0.5592	0.49978	0.5592	0.49621	0.5591	0.48563
0.56	0.50008	0.56	0.49919	0.56	0.49978	0.56	0.49636	0.5602	0.48578
0.5609	0.50008	0.5608	0.49919	0.5609	0.49978	0.5608	0.49651	0.5609	0.48578
0.5617	0.50023	0.5617	0.49919	0.5617	0.49964	0.5617	0.49651	0.5616	0.48578
0.5625	0.50038	0.5625	0.49919	0.5625	0.49964	0.5625	0.49651	0.5625	0.48593
0.5634	0.50038	0.5633	0.49919	0.5633	0.49949	0.5634	0.49666	0.5633	0.48608
0.5642	0.50038	0.5642	0.49919	0.5642	0.49949	0.5642	0.49681	0.5641	0.48623
0.565	0.50038	0.565	0.49904	0.565	0.49949	0.565	0.49681	0.565	0.48652
0.5658	0.50038	0.5659	0.49874	0.5658	0.49949	0.5658	0.49681	0.5659	0.48682
0.5667	0.50023	0.5667	0.49844	0.5667	0.49949	0.5667	0.49681	0.5666	0.48682
0.5675	0.50023	0.5675	0.49829	0.5675	0.49949	0.5675	0.49681	0.5675	0.48682
0.5684	0.50023	0.5684	0.49829	0.5683	0.49949	0.5684	0.49681	0.5683	0.48682
0.5692	0.50038	0.5692	0.49829	0.5692	0.49949	0.5692	0.49681	0.5691	0.48682
0.57	0.50053	0.5702	0.49829	0.57	0.49949	0.57	0.49681	0.57	0.48682
0.5709	0.50038	0.5709	0.49829	0.5709	0.49949	0.5708	0.49681	0.5708	0.48652
0.5717	0.50023	0.5717	0.49844	0.5717	0.49949	0.5718	0.49681	0.5716	0.48608
0.5725	0.50023	0.5725	0.49859	0.5725	0.49949	0.5725	0.49666	0.5725	0.48578
0.5734	0.50023	0.5733	0.49874	0.5733	0.49964	0.5733	0.49666	0.5733	0.48578
0.5742	0.50023	0.5742	0.49889	0.5742	0.49964	0.5742	0.49651	0.5742	0.48563
0.575	0.50023	0.575	0.49889	0.575	0.49964	0.575	0.49651	0.575	0.48548
0.5758	0.50008	0.5759	0.49889	0.5758	0.49964	0.5759	0.49651	0.5758	0.48548
0.5767	0.50008	0.5767	0.49889	0.5767	0.49964	0.5767	0.49651	0.5767	0.48548
0.5775	0.50008	0.5775	0.49904	0.5775	0.49949	0.5775	0.49636	0.5775	0.48548
0.5784	0.49993	0.5784	0.49919	0.5783	0.49949	0.5784	0.49606	0.5783	0.48548
0.5792	0.49978	0.5792	0.49904	0.5792	0.49949	0.5792	0.49606	0.5792	0.48548
0.58	0.49978	0.58	0.49889	0.58	0.49949	0.58	0.49621	0.58	0.48548
0.5808	0.49978	0.5809	0.49889	0.5809	0.49949	0.5808	0.49606	0.5808	0.48563
0.5817	0.49949	0.5817	0.49889	0.5817	0.49949	0.5817	0.49606	0.5816	0.48563
0.5825	0.49934	0.5825	0.49889	0.5825	0.49949	0.5825	0.49606	0.5825	0.48578
0.5833	0.49919	0.5833	0.49874	0.5833	0.49949	0.5834	0.49621	0.5833	0.48593
0.5842	0.49919	0.5842	0.49874	0.5842	0.49949	0.5842	0.49636	0.5842	0.48593
0.585	0.49919	0.585	0.49889	0.585	0.49949	0.585	0.49651	0.585	0.48608
0.5859	0.49919	0.5859	0.49889	0.5858	0.49949	0.5859	0.49651	0.5858	0.48608
0.5867	0.49919	0.5867	0.49889	0.5867	0.49949	0.5867	0.49651	0.5866	0.48608
0.5875	0.49919	0.5875	0.49889	0.5875	0.49949	0.5875	0.49651	0.5875	0.48608
0.5884	0.49919	0.5884	0.49889	0.5883	0.49949	0.5883	0.49651	0.5883	0.48593
0.5892	0.49919	0.5892	0.49889	0.5892	0.49949	0.5892	0.49651	0.5892	0.48593
0.59	0.49934	0.59	0.49889	0.59	0.49949	0.59	0.49651	0.59	0.48593
0.5908	0.49934	0.5909	0.49889	0.5908	0.49964	0.5909	0.49636	0.5908	0.48593
0.5917	0.49934	0.5917	0.49889	0.5917	0.49964	0.5917	0.49621	0.5916	0.48578
0.5925	0.49934	0.5925	0.49889	0.5925	0.49949	0.5925	0.49621	0.5925	0.48578
0.5933	0.49949	0.5934	0.49889	0.5933	0.49949	0.5933	0.49606	0.5933	0.48578
0.5942	0.49949	0.5942	0.49889	0.5942	0.49964	0.5942	0.49591	0.5942	0.48578
0.595	0.49949	0.595	0.49889	0.595	0.49978	0.595	0.49591	0.595	0.48578
0.5959	0.49934	0.5958	0.49889	0.5958	0.49978	0.5959	0.49591	0.5958	0.48578
0.5967	0.49919	0.5967	0.49904	0.5967	0.49964	0.5967	0.49591	0.5966	0.48578
0.5975	0.49919	0.5975	0.49904	0.5975	0.49964	0.5975	0.49591	0.5975	0.48578
0.5984	0.49904	0.5984	0.49904	0.5983	0.49978	0.5983	0.49591	0.5983	0.48593
0.5992	0.49874	0.5992	0.49904	0.5992	0.49978	0.5992	0.49591	0.5992	0.48593
0.6	0.49859	0.6	0.49919	0.6	0.49978	0.6	0.49591	0.6	0.48593
0.6008	0.49859	0.6008	0.49919	0.6008	0.49978	0.6009	0.49591	0.6008	0.48593
0.6017	0.49859	0.6017	0.49919	0.6017	0.49978	0.6017	0.49606	0.6016	0.48578
0.6025	0.49859	0.6025	0.49919	0.6025	0.50008	0.6025	0.49606	0.6025	0.48578
0.6033	0.49859	0.6034	0.49919	0.6034	0.50038	0.6033	0.49606	0.6033	0.48578
0.6042	0.49859	0.6043	0.49919	0.6042	0.50038	0.6042	0.49606	0.6042	0.48578
0.605	0.49859	0.605	0.49919	0.605	0.50038	0.605	0.49606	0.605	0.48578
0.6059	0.49874	0.6058	0.49934	0.6058	0.50038	0.6059	0.49621	0.6058	0.48578
0.6067	0.49889	0.6067	0.49964	0.6067	0.50038	0.6067	0.49621	0.6067	0.48578
0.6075	0.49889	0.6075	0.49978	0.6075	0.50053	0.6075	0.49636	0.6075	0.48578
0.6084	0.49889	0.6084	0.49978	0.6083	0.50053	0.6083	0.49636	0.6083	0.48578
0.6092	0.49904	0.6092	0.49978	0.6092	0.50053	0.6092	0.49636	0.6092	0.48578
0.61	0.49919	0.61	0.49978	0.61	0.50038	0.61	0.49651	0.61	0.48578
0.6109	0.49934	0.6108	0.49978	0.6108	0.50038	0.6109	0.49651	0.6108	0.48578
0.6117	0.49949	0.6117	0.49978	0.6117	0.50038	0.6117	0.49651	0.6117	0.48593
0.6125	0.49949	0.6125	0.49978	0.6125	0.50038	0.6125	0.49651	0.6125	0.48593
0.6134	0.49964	0.6134	0.49964	0.6133	0.50038	0.6133	0.49651	0.6133	0.48593
0.6142	0.49978	0.6142	0.49949	0.6142	0.50023	0.6142	0.49651	0.6141	0.48593
0.615	0.49978	0.615	0.49934	0.615	0.50008	0.615	0.49651	0.615	0.48608
0.6158	0.49978	0.6158	0.49919	0.6158	0.49993	0.6159	0.49666	0.6158	0.48623
0.6167	0.49993	0.6167	0.49919	0.6167	0.49978	0.6167	0.49666	0.6167	0.48652
0.6175	0.50023	0.6175	0.49919	0.6175	0.49978	0.6175	0.49666	0.6175	0.48667
0.6183	0.50023	0.6184	0.49919	0.6183	0.49964	0.6183	0.49651	0.6183	0.48667
0.6192	0.50023	0.6192	0.49919	0.6192	0.49949	0.6192	0.49651	0.6191	0.48652
0.6201	0.50038	0.62	0.49919	0.62	0.49934	0.62	0.49651	0.62	0.48652
0.6209	0.50038	0.6208	0.49919	0.6208	0.49919	0.6209	0.49651	0.6208	0.48667
0.6217	0.50038	0.6217	0.49919	0.6217	0.49919	0.6217	0.49651	0.6217	0.48667
0.6225	0.50023	0.6225	0.49919	0.6225	0.49919	0.6225	0.49651	0.6225	0.48667
0.6234	0.50008	0.6234	0.49934	0.6234	0.49919	0.6233	0.49651	0.6233	0.48667
0.6242	0.49993	0.6242	0.49934	0.6242	0.49919	0.6242	0.49651	0.6242	0.48652
0.625	0.49978	0.625	0.49934	0.625	0.49934	0.625	0.49651	0.625	0.48637
0.6259	0.49978	0.6258	0.49949	0.6258	0.49949	0.6259	0.49651	0.6258	0.48623
0.6267	0.49978	0.6267	0.49949	0.6267	0.49949	0.6267	0.49651	0.6267	0.48608
0.6275	0.49964	0.6275	0.49949	0.6275	0.49964	0.6275	0.49651	0.6275	0.48608
0.6283	0.49949	0.6284	0.49949	0.6284	0.49993	0.6283	0.49651	0.6283	0.48608
0.6292	0.49949	0.6292	0.49949	0.6292	0.50008	0.6292	0.49651	0.6292	0.48608
0.63	0.49934	0.63	0.49949	0.63	0.50023	0.63	0.49666	0.63	0.48578
0.6309	0.49934	0.6309	0.49949	0.6308	0.50053	0.6309	0.49681	0.6308	0.48533
0.6317	0.49934	0.6317	0.49949	0.6317	0.50068	0.6317	0.49681	0.6316	0.48503
0.6325	0.49934	0.6325	0.49964	0.6325	0.50068	0.6325	0.49681	0.6325	0.48488
0.6333	0.49949	0.6333	0.49978	0.6333	0.50068	0.6333	0.49681	0.6333	0.48488
0.6342	0.49949	0.6342	0.49978	0.6342	0.50068	0.6342	0.49681	0.6342	0.48488
0.635	0.49949	0.635	0.49978	0.635	0.50068	0.635	0.49681	0.635	0.48488
0.6359	0.49949	0.6359	0.49993	0.6358	0.50068	0.6358	0.49681	0.6358	0.48488
0.6367	0.49949	0.6367	0.49993	0.6367	0.50068	0.6367	0.49681	0.6367	0.48518
0.6375	0.49964	0.6375	0.49993	0.6375	0.50053	0.6376	0.49681	0.6375	0.48563
0.6384	0.49993	0.6383	0.49993	0.6383	0.50038	0.6384	0.49681	0.6383	0.48578
0.6392	0.50023	0.6392	0.49993	0.6392	0.50038	0.6392	0.49695	0.6392	0.48593
0.64	0.50038	0.64	0.50008	0.64	0.50023	0.64	0.49695	0.64	0.48608
0.6409	0.50038	0.6409	0.50008	0.6408	0.50023	0.6409	0.49695	0.6408	0.48608
0.6417	0.50038	0.6417	0.50008	0.6417	0.50008	0.6417	0.4971	0.6417	0.48608
0.6425	0.50038	0.6425	0.50008	0.6425	0.50008	0.6425	0.4971	0.6425	0.48608
0.6433	0.50038	0.6433	0.50008	0.6433	0.50008	0.6433	0.4971	0.6433	0.48608
0.6442	0.50038	0.6442	0.50008	0.6442	0.50008	0.6442	0.4971	0.6442	0.48593
0.645	0.50038	0.645	0.50008	0.645	0.50008	0.645	0.4971	0.645	0.48563
0.6458	0.50038	0.6459	0.50008	0.6458	0.50008	0.6458	0.4971	0.6458	0.48548
0.6467	0.50038	0.6467	0.50008	0.6467	0.50023	0.6467	0.4971	0.6466	0.48548
0.6475	0.50023	0.6475	0.50008	0.6475	0.50053	0.6475	0.4971	0.6475	0.48548
0.6483	0.49993	0.6483	0.50008	0.6484	0.50053	0.6484	0.49725	0.6485	0.48548
0.6492	0.49964	0.6492	0.50008	0.6492	0.50053	0.6492	0.4971	0.6492	0.48548
0.65	0.49964	0.65	0.49993	0.65	0.50053	0.65	0.4971	0.65	0.48548
0.6508	0.49964	0.6508	0.49978	0.6508	0.50053	0.6508	0.4971	0.6508	0.48563
0.6517	0.49964	0.6517	0.49978	0.6517	0.50053	0.6517	0.4971	0.6517	0.48593
0.6525	0.49964	0.6525	0.49978	0.6525	0.50008	0.6525	0.4971	0.6525	0.48608
0.6534	0.49978	0.6534	0.49964	0.6533	0.49978	0.6534	0.49681	0.6533	0.48608
0.6542	0.50008	0.6542	0.49949	0.6542	0.49978	0.6542	0.49651	0.6542	0.48608
0.6551	0.50023	0.655	0.49934	0.655	0.49964	0.655	0.49651	0.655	0.48608
0.6559	0.50023	0.6558	0.49919	0.6558	0.49949	0.6559	0.49651	0.6558	0.48608
0.6567	0.50053	0.6567	0.49919	0.6567	0.49949	0.6567	0.49651	0.6567	0.48608
0.6575	0.50068	0.6575	0.49904	0.6575	0.49949	0.6575	0.49651	0.6575	0.48593
0.6584	0.50068	0.6584	0.49904	0.6583	0.49949	0.6583	0.49666	0.6583	0.48593
0.6592	0.50068	0.6592	0.49904	0.6592	0.49949	0.6592	0.49695	0.6592	0.48578
0.66	0.50068	0.66	0.49904	0.66	0.49949	0.66	0.4971	0.66	0.48578
0.6608	0.50053	0.6608	0.49919	0.6608	0.49949	0.6609	0.4971	0.6608	0.48578
0.6617	0.50023	0.6617	0.49919	0.6617	0.49949	0.6617	0.4971	0.6617	0.48578
0.6625	0.50008	0.6625	0.49919	0.6625	0.49949	0.6625	0.49725	0.6625	0.48578
0.6634	0.49993	0.6634	0.49919	0.6634	0.49949	0.6633	0.4974	0.6633	0.48563
0.6642	0.49978	0.6642	0.49919	0.6642	0.49949	0.6642	0.4974	0.6642	0.48563
0.665	0.49978	0.665	0.49919	0.665	0.49949	0.665	0.4974	0.665	0.48563
0.6658	0.49964	0.6658	0.49919	0.6658	0.49949	0.6658	0.4974	0.6658	0.48548
0.6667	0.49949	0.6667	0.49919	0.6667	0.49934	0.6667	0.4974	0.6667	0.48548
0.6675	0.49949	0.6675	0.49919	0.6675	0.49919	0.6675	0.4974	0.6675	0.48548
0.6684	0.49949	0.6684	0.49919	0.6683	0.49919	0.6684	0.4974	0.6683	0.48548
0.6692	0.49949	0.6692	0.49919	0.6692	0.49919	0.6692	0.4974	0.6692	0.48548
0.67	0.49949	0.67	0.49919	0.67	0.49919	0.67	0.49725	0.67	0.48548
0.6708	0.49949	0.6708	0.49919	0.6708	0.49934	0.6709	0.4971	0.6708	0.48563
0.6717	0.49949	0.6717	0.49919	0.6717	0.49949	0.6717	0.49695	0.6716	0.48578
0.6725	0.49949	0.6727	0.49919	0.6725	0.49949	0.6725	0.49681	0.6725	0.48593
0.6734	0.49949	0.6733	0.49919	0.6733	0.49949	0.6734	0.49681	0.6733	0.48623
0.6742	0.49949	0.6742	0.49904	0.6742	0.49934	0.6742	0.49666	0.6742	0.48652
0.675	0.49949	0.675	0.49889	0.675	0.49949	0.675	0.49651	0.675	0.48652
0.6758	0.49949	0.6759	0.49889	0.6758	0.49949	0.6759	0.49651	0.6758	0.48652
0.6767	0.49934	0.6767	0.49889	0.6767	0.49949	0.6767	0.49651	0.6767	0.48652
0.6775	0.49904	0.6775	0.49889	0.6775	0.49964	0.6775	0.49651	0.6775	0.48652
0.6783	0.49889	0.6783	0.49889	0.6784	0.49964	0.6783	0.49651	0.6783	0.48652
0.6792	0.49889	0.6792	0.49889	0.6792	0.49949	0.6792	0.49666	0.6792	0.48623
0.68	0.49889	0.68	0.49889	0.68	0.49964	0.68	0.49666	0.6801	0.48593
0.6809	0.49889	0.6809	0.49919	0.6809	0.49978	0.6808	0.49666	0.6808	0.48578
0.6817	0.49889	0.6817	0.49978	0.6817	0.49978	0.6817	0.49666	0.6817	0.48563
0.6825	0.49889	0.6825	0.49993	0.6825	0.49993	0.6825	0.49681	0.6825	0.48563
0.6833	0.49904	0.6833	0.50008	0.6833	0.50008	0.6835	0.49681	0.6833	0.48548
0.6842	0.49919	0.6842	0.50008	0.6842	0.50008	0.6842	0.49681	0.6842	0.48548
0.685	0.49949	0.685	0.50008	0.685	0.49993	0.685	0.49681	0.685	0.48548
0.6859	0.49978	0.6859	0.50008	0.6858	0.49978	0.6858	0.49681	0.6858	0.48548
0.6867	0.49978	0.6867	0.50008	0.6867	0.49978	0.6867	0.49666	0.6867	0.48548
0.6875	0.49978	0.6875	0.50008	0.6875	0.49978	0.6875	0.49651	0.6875	0.48548
0.6883	0.49978	0.6883	0.50008	0.6883	0.49964	0.6884	0.49651	0.6883	0.48548
0.6892	0.49978	0.6892	0.50008	0.6892	0.49949	0.6892	0.49651	0.6891	0.48548
0.69	0.49978	0.69	0.49993	0.69	0.49949	0.69	0.49636	0.69	0.48548
0.6909	0.49978	0.6909	0.49993	0.6908	0.49949	0.6909	0.49621	0.6908	0.48548
0.6917	0.49993	0.6917	0.49978	0.6917	0.49949	0.6917	0.49621	0.6917	0.48548
0.6925	0.49993	0.6925	0.49964	0.6925	0.49949	0.6925	0.49621	0.6925	0.48563
0.6933	0.49978	0.6933	0.49949	0.6933	0.49949	0.6933	0.49621	0.6933	0.48563
0.6942	0.49964	0.6942	0.49949	0.6942	0.49964	0.6942	0.49621	0.6941	0.48548
0.695	0.49949	0.695	0.49934	0.695	0.49978	0.695	0.49621	0.695	0.48548
0.6959	0.49949	0.6959	0.49919	0.6958	0.49978	0.6958	0.49636	0.6958	0.48548
0.6967	0.49949	0.6967	0.49919	0.6967	0.49978	0.6967	0.49651	0.6967	0.48563
0.6975	0.49934	0.6975	0.49919	0.6975	0.49978	0.6975	0.49651	0.6975	0.48578
0.6983	0.49919	0.6983	0.49904	0.6985	0.49978	0.6984	0.49651	0.6983	0.48578
0.6992	0.49919	0.6992	0.49904	0.6992	0.49978	0.6992	0.49651	0.6992	0.48578
0.7	0.49919	0.7	0.49904	0.7	0.49978	0.7	0.49636	0.7	0.48563
0.7008	0.49919	0.7008	0.49889	0.7008	0.49978	0.7009	0.49606	0.7008	0.48548
0.7017	0.49919	0.7017	0.49904	0.7017	0.49978	0.7017	0.49606	0.7017	0.48548
0.7025	0.49919	0.7025	0.49919	0.7025	0.49978	0.7025	0.49591	0.7025	0.48548
0.7034	0.49934	0.7034	0.49919	0.7033	0.49978	0.7033	0.49576	0.7034	0.48548
0.7042	0.49949	0.7042	0.49919	0.7042	0.49964	0.7042	0.49576	0.7041	0.48563
0.705	0.49978	0.705	0.49919	0.705	0.49949	0.705	0.49576	0.705	0.48563
0.7058	0.50008	0.7059	0.49904	0.7058	0.49949	0.7059	0.49576	0.7058	0.48563
0.7067	0.50023	0.7067	0.49904	0.7067	0.49949	0.7067	0.49591	0.7067	0.48578
0.7075	0.50023	0.7075	0.49889	0.7075	0.49949	0.7075	0.49606	0.7075	0.48593
0.7084	0.50023	0.7083	0.49889	0.7083	0.49949	0.7083	0.49636	0.7083	0.48593
0.7092	0.50023	0.7092	0.49889	0.7092	0.49949	0.7092	0.49651	0.7092	0.48593
0.71	0.50023	0.71	0.49889	0.71	0.49949	0.71	0.49651	0.71	0.48593
0.7108	0.50008	0.7109	0.49874	0.7108	0.49949	0.7108	0.49651	0.7108	0.48593
0.7117	0.50008	0.7117	0.49874	0.7117	0.49949	0.7117	0.49651	0.7117	0.48593
0.7125	0.49993	0.7125	0.49874	0.7125	0.49949	0.7125	0.49651	0.7125	0.48578
0.7134	0.49978	0.7133	0.49874	0.7133	0.49949	0.7134	0.49651	0.7133	0.48578
0.7142	0.49978	0.7142	0.49874	0.7142	0.49934	0.7142	0.49666	0.7141	0.48578
0.715	0.49978	0.715	0.49889	0.715	0.49919	0.715	0.49666	0.715	0.48578
0.7158	0.49978	0.7158	0.49889	0.7158	0.49919	0.7159	0.49681	0.7158	0.48578
0.7167	0.49978	0.7167	0.49889	0.7167	0.49919	0.7167	0.49681	0.7166	0.48593
0.7175	0.49978	0.7175	0.49904	0.7175	0.49919	0.7175	0.49681	0.7175	0.48593
0.7184	0.49964	0.7184	0.49919	0.7183	0.49919	0.7183	0.49666	0.7183	0.48593
0.7192	0.49934	0.7192	0.49949	0.7192	0.49904	0.7192	0.49651	0.7191	0.48593
0.72	0.49919	0.72	0.49978	0.72	0.49889	0.72	0.49666	0.72	0.48563
0.7208	0.49919	0.7209	0.49993	0.7209	0.49889	0.7208	0.49695	0.7208	0.48548
0.7217	0.49919	0.7217	0.50008	0.7217	0.49889	0.7217	0.4971	0.7217	0.48548
0.7225	0.49919	0.7225	0.50008	0.7225	0.49904	0.7225	0.4971	0.7225	0.48533
0.7233	0.49919	0.7234	0.50008	0.7233	0.49904	0.7234	0.4971	0.7233	0.48518
0.7242	0.49934	0.7242	0.50008	0.7242	0.49904	0.7242	0.4971	0.7243	0.48518
0.725	0.49964	0.725	0.50008	0.725	0.49919	0.725	0.4971	0.725	0.48518
0.7259	0.49978	0.7258	0.50008	0.7259	0.49919	0.7259	0.49725	0.7258	0.48518
0.7267	0.49978	0.7267	0.49993	0.7267	0.49919	0.7267	0.4974	0.7267	0.48518
0.7275	0.49978	0.7275	0.49993	0.7275	0.49919	0.7275	0.4974	0.7275	0.48518
0.7283	0.49978	0.7284	0.49993	0.7283	0.49919	0.7284	0.4974	0.7283	0.48518
0.7292	0.49993	0.7292	0.49949	0.7292	0.49919	0.7292	0.4974	0.7292	0.48518
0.73	0.49993	0.73	0.49919	0.73	0.49919	0.73	0.4974	0.73	0.48518
0.7309	0.50008	0.7308	0.49904	0.7308	0.49919	0.7308	0.49725	0.7308	0.48533
0.7317	0.50023	0.7317	0.49889	0.7317	0.49904	0.7317	0.49725	0.7316	0.48548
0.7325	0.50053	0.7325	0.49889	0.7325	0.49889	0.7325	0.49725	0.7325	0.48548
0.7334	0.50068	0.7334	0.49874	0.7333	0.49889	0.7334	0.4971	0.7333	0.48548
0.7342	0.50068	0.7342	0.49859	0.7342	0.49889	0.7342	0.49695	0.7341	0.48548
0.735	0.50068	0.735	0.49844	0.735	0.49889	0.735	0.49695	0.735	0.48548
0.7359	0.50068	0.7359	0.49829	0.7358	0.49874	0.7359	0.49695	0.7358	0.48548
0.7367	0.50068	0.7367	0.49829	0.7367	0.49844	0.7367	0.49681	0.7367	0.48548
0.7375	0.50068	0.7375	0.49815	0.7375	0.49829	0.7375	0.49681	0.7375	0.48548
0.7383	0.50068	0.7383	0.49815	0.7383	0.49829	0.7385	0.49681	0.7383	0.48548
0.7392	0.50053	0.7392	0.49815	0.7392	0.49829	0.7392	0.49681	0.7392	0.48548
0.74	0.50023	0.74	0.49815	0.74	0.49829	0.74	0.49681	0.74	0.48533
0.7409	0.50023	0.7409	0.49815	0.7408	0.49844	0.7409	0.49681	0.7408	0.48503
0.7417	0.50023	0.7417	0.49859	0.7417	0.49859	0.7417	0.49681	0.7417	0.48503
0.7425	0.50023	0.7425	0.49919	0.7425	0.49859	0.7425	0.49681	0.7425	0.48503
0.7433	0.50023	0.7433	0.49919	0.7433	0.49889	0.7433	0.49681	0.7433	0.48503
0.7442	0.49993	0.7442	0.49919	0.7442	0.49934	0.7442	0.49681	0.7442	0.48503
0.745	0.49993	0.745	0.49919	0.745	0.49934	0.745	0.49695	0.745	0.48503
0.7458	0.50008	0.7458	0.49919	0.7458	0.49934	0.7459	0.49695	0.7458	0.48533
0.7467	0.50023	0.7467	0.49934	0.7467	0.49964	0.7467	0.49681	0.7467	0.48563
0.7475	0.50038	0.7475	0.49934	0.7475	0.49978	0.7475	0.49681	0.7475	0.48578
0.7484	0.50038	0.7484	0.49934	0.7483	0.49978	0.7485	0.49681	0.7483	0.48593
0.7492	0.50038	0.7492	0.49919	0.7492	0.49993	0.7492	0.49681	0.7492	0.48608
0.75	0.50038	0.75	0.49919	0.75	0.50008	0.75	0.49681	0.75	0.48608
0.7509	0.50038	0.7509	0.49919	0.7508	0.49993	0.7509	0.49681	0.7508	0.48608
0.7517	0.50038	0.7517	0.49919	0.7517	0.49964	0.7517	0.49681	0.7517	0.48608
0.7525	0.50038	0.7525	0.49919	0.7525	0.49964	0.7525	0.49681	0.7525	0.48608
0.7533	0.50038	0.7533	0.49919	0.7533	0.49964	0.7533	0.49681	0.7533	0.48608
0.7542	0.50038	0.7542	0.49919	0.7542	0.49964	0.7542	0.49666	0.7542	0.48608
0.755	0.50038	0.755	0.49919	0.755	0.49949	0.755	0.49636	0.755	0.48623
0.7559	0.50038	0.7558	0.49919	0.7558	0.49949	0.7559	0.49636	0.7558	0.48652
0.7567	0.50038	0.7567	0.49919	0.7567	0.49949	0.7567	0.49636	0.7567	0.48667
0.7575	0.50038	0.7575	0.49919	0.7575	0.49949	0.7575	0.49636	0.7575	0.48667
0.7583	0.50023	0.7584	0.49919	0.7583	0.49949	0.7583	0.49621	0.7583	0.48667
0.7592	0.49993	0.7592	0.49919	0.7592	0.49964	0.7592	0.49621	0.7591	0.48667
0.76	0.49964	0.76	0.49904	0.76	0.49978	0.76	0.49636	0.76	0.48667
0.7608	0.49934	0.7609	0.49874	0.7608	0.49978	0.7609	0.49651	0.7608	0.48652
0.7617	0.49919	0.7617	0.49859	0.7617	0.49978	0.7617	0.49651	0.7616	0.48637
0.7625	0.49919	0.7625	0.49859	0.7625	0.49993	0.7625	0.49651	0.7625	0.48637
0.7634	0.49919	0.7633	0.49859	0.7633	0.49993	0.7633	0.49666	0.7634	0.48637
0.7642	0.49919	0.7642	0.49859	0.7642	0.49993	0.7642	0.49681	0.7641	0.48637
0.765	0.49919	0.765	0.49859	0.765	0.49993	0.765	0.49681	0.765	0.48637
0.7659	0.49919	0.7658	0.49874	0.7658	0.50008	0.7659	0.49681	0.7658	0.48623
0.7667	0.49919	0.7667	0.49889	0.7667	0.50008	0.7667	0.49681	0.7666	0.48623
0.7675	0.49919	0.7675	0.49889	0.7675	0.50008	0.7675	0.49681	0.7675	0.48623
0.7683	0.49919	0.7684	0.49889	0.7684	0.49993	0.7683	0.49681	0.7683	0.48623
0.7692	0.49934	0.7692	0.49904	0.7692	0.49978	0.7692	0.49681	0.7692	0.48593
0.77	0.49949	0.77	0.49919	0.77	0.49978	0.77	0.49681	0.77	0.48548
0.7708	0.49964	0.7709	0.49919	0.7708	0.49978	0.7709	0.49681	0.7708	0.48518
0.7717	0.49964	0.7717	0.49919	0.7717	0.49993	0.7717	0.49681	0.7717	0.48518
0.7725	0.49964	0.7725	0.49919	0.7725	0.49993	0.7725	0.49666	0.7725	0.48518
0.7734	0.49964	0.7733	0.49904	0.7733	0.49978	0.7733	0.49651	0.7733	0.48503
0.7742	0.49964	0.7742	0.49904	0.7742	0.49978	0.7742	0.49651	0.7742	0.48488
0.775	0.49964	0.775	0.49904	0.775	0.49993	0.775	0.49651	0.775	0.48474
0.7759	0.49949	0.7758	0.49889	0.7758	0.50008	0.7759	0.49651	0.7758	0.48459
0.7767	0.49949	0.7767	0.49874	0.7767	0.50008	0.7767	0.49651	0.7766	0.48459
0.7775	0.49949	0.7775	0.49859	0.7775	0.50008	0.7775	0.49651	0.7775	0.48459
0.7784	0.49949	0.7784	0.49859	0.7783	0.50008	0.7783	0.49651	0.7783	0.48459
0.7792	0.49934	0.7792	0.49859	0.7792	0.50008	0.7792	0.49651	0.7792	0.48459
0.78	0.49904	0.78	0.49859	0.78	0.49993	0.78	0.49651	0.78	0.48459
0.7809	0.49859	0.7809	0.49859	0.7808	0.49993	0.7809	0.49636	0.7808	0.48459
0.7817	0.498	0.7817	0.49874	0.7817	0.49993	0.7817	0.49636	0.7817	0.48459
0.7825	0.4977	0.7825	0.49874	0.7825	0.49978	0.7825	0.49636	0.7825	0.48474
0.7833	0.4977	0.7834	0.49889	0.7834	0.49978	0.7833	0.49636	0.7833	0.48488
0.7842	0.4977	0.7842	0.49889	0.7842	0.49964	0.7842	0.49636	0.7841	0.48488
0.785	0.4977	0.785	0.49889	0.785	0.49949	0.785	0.49636	0.785	0.48488
0.7858	0.4977	0.7859	0.49889	0.7858	0.49949	0.7859	0.49636	0.7858	0.48488
0.7867	0.49785	0.7867	0.49889	0.7867	0.49949	0.7867	0.49636	0.7867	0.48488
0.7875	0.49815	0.7875	0.49874	0.7875	0.49949	0.7875	0.49651	0.7875	0.48474
0.7884	0.49829	0.7884	0.49859	0.7885	0.49964	0.7883	0.49666	0.7883	0.48474
0.7894	0.49874	0.7892	0.49859	0.7892	0.49978	0.7892	0.49681	0.7891	0.48474
0.79	0.49904	0.79	0.49859	0.79	0.49978	0.79	0.49681	0.79	0.48474
0.7908	0.49934	0.7908	0.49859	0.7908	0.50008	0.7909	0.49681	0.7908	0.48474
0.7917	0.49964	0.7917	0.49844	0.7917	0.50038	0.7917	0.49695	0.7917	0.48474
0.7925	0.49978	0.7925	0.49829	0.7925	0.50038	0.7925	0.4971	0.7925	0.48518
0.7934	0.49978	0.7934	0.49815	0.7933	0.50038	0.7933	0.4971	0.7933	0.48563
0.7942	0.49978	0.7942	0.498	0.7942	0.50038	0.7942	0.4971	0.7942	0.48593
0.795	0.49978	0.795	0.498	0.795	0.50038	0.795	0.4971	0.795	0.48623
0.7959	0.49978	0.7959	0.498	0.7958	0.50038	0.7959	0.4971	0.7958	0.48652
0.7967	0.49978	0.7967	0.498	0.7967	0.50023	0.7967	0.4971	0.7967	0.48667
0.7975	0.49978	0.7975	0.498	0.7975	0.49978	0.7975	0.4971	0.7975	0.48667
0.7985	0.49993	0.7984	0.498	0.7983	0.49949	0.7983	0.49695	0.7983	0.48667
0.7992	0.49978	0.7992	0.498	0.7992	0.49949	0.7992	0.49681	0.7992	0.48667
0.8	0.49978	0.8	0.498	0.8	0.49949	0.8	0.49681	0.8	0.48667
0.8009	0.49978	0.8009	0.498	0.8008	0.49949	0.8009	0.49681	0.8008	0.48667
0.8017	0.49978	0.8017	0.498	0.8017	0.49949	0.8017	0.49666	0.8017	0.48667
0.8025	0.49978	0.8025	0.49815	0.8025	0.49949	0.8025	0.49651	0.8025	0.48652
0.8033	0.49978	0.8033	0.49829	0.8033	0.49949	0.8034	0.49651	0.8033	0.48637
0.8042	0.49964	0.8042	0.49829	0.8042	0.49949	0.8042	0.49651	0.8041	0.48623
0.805	0.49949	0.805	0.49844	0.805	0.49949	0.805	0.49651	0.805	0.48578
0.8058	0.49949	0.8059	0.49844	0.8058	0.49949	0.8058	0.49651	0.8058	0.48548
0.8067	0.49949	0.8067	0.49859	0.8067	0.49964	0.8067	0.49651	0.8067	0.48548
0.8075	0.49949	0.8075	0.49859	0.8075	0.49978	0.8075	0.49651	0.8075	0.48533
0.8084	0.49949	0.8083	0.49874	0.8083	0.49978	0.8084	0.49666	0.8083	0.48518
0.8092	0.49949	0.8092	0.49889	0.8092	0.49978	0.8092	0.49695	0.8091	0.48503
0.81	0.49949	0.81	0.49889	0.81	0.49978	0.81	0.49725	0.81	0.48488
0.8109	0.49964	0.8109	0.49904	0.8108	0.49978	0.8108	0.4974	0.8108	0.48474
0.8117	0.49978	0.8117	0.49919	0.8117	0.49978	0.8117	0.4974	0.8117	0.48474
0.8125	0.49978	0.8125	0.49919	0.8125	0.49978	0.8125	0.4974	0.8125	0.48474
0.8133	0.49978	0.8133	0.49934	0.8133	0.49978	0.8133	0.4974	0.8133	0.48474
0.8142	0.49993	0.8142	0.49964	0.8142	0.49978	0.8142	0.4974	0.8142	0.48474
0.815	0.50008	0.815	0.49993	0.815	0.49978	0.815	0.4974	0.815	0.48474
0.8158	0.50008	0.8159	0.49993	0.8158	0.49978	0.8159	0.4974	0.8158	0.48488
0.8167	0.50008	0.8167	0.50008	0.8167	0.49964	0.8167	0.4974	0.8166	0.48488
0.8175	0.50008	0.8175	0.50023	0.8175	0.49949	0.8175	0.4974	0.8175	0.48503
0.8184	0.50008	0.8183	0.50023	0.8183	0.49949	0.8183	0.4974	0.8183	0.48518
0.8192	0.50023	0.8192	0.50023	0.8192	0.49949	0.8192	0.49725	0.8192	0.48518
0.82	0.50038	0.82	0.50023	0.82	0.49949	0.82	0.4971	0.82	0.48518
0.8209	0.50023	0.8209	0.50008	0.8209	0.49949	0.8208	0.4971	0.8208	0.48533
0.8217	0.50008	0.8217	0.50008	0.8217	0.49934	0.8217	0.49695	0.8216	0.48533
0.8225	0.50023	0.8225	0.49993	0.8225	0.49904	0.8225	0.49681	0.8225	0.48533
0.8234	0.50023	0.8233	0.49978	0.8234	0.49889	0.8234	0.49681	0.8233	0.48548
0.8242	0.50023	0.8242	0.49978	0.8242	0.49874	0.8242	0.49666	0.8242	0.48563
0.825	0.50023	0.825	0.49964	0.825	0.49874	0.825	0.49666	0.825	0.48578
0.8259	0.50008	0.8259	0.49964	0.8258	0.49859	0.8259	0.49666	0.8259	0.48578
0.8267	0.50008	0.8267	0.49964	0.8267	0.49859	0.8267	0.49666	0.8267	0.48578
0.8275	0.50008	0.8275	0.49964	0.8275	0.49859	0.8275	0.49666	0.8275	0.48578
0.8283	0.50008	0.8283	0.49964	0.8283	0.49859	0.8284	0.49666	0.8283	0.48593
0.8292	0.50008	0.8292	0.49949	0.8292	0.49859	0.8292	0.49666	0.8292	0.48623
0.83	0.50008	0.83	0.49949	0.83	0.49859	0.83	0.49666	0.83	0.48652
0.8308	0.49993	0.8309	0.49949	0.8309	0.49874	0.8308	0.49666	0.8308	0.48667
0.8317	0.49964	0.8317	0.49949	0.8317	0.49934	0.8317	0.49666	0.8317	0.48667
0.8325	0.49964	0.8325	0.49949	0.8325	0.49978	0.8325	0.49651	0.8325	0.48682
0.8334	0.49964	0.8334	0.49964	0.8333	0.49978	0.8334	0.49651	0.8333	0.48682
0.8342	0.49964	0.8342	0.49964	0.8342	0.49978	0.8342	0.49651	0.8341	0.48682
0.835	0.49964	0.835	0.49964	0.835	0.49978	0.835	0.49651	0.835	0.48667
0.8359	0.49964	0.8358	0.49964	0.8358	0.49978	0.8359	0.49651	0.8358	0.48667
0.8367	0.49978	0.8367	0.49964	0.8367	0.49978	0.8367	0.49651	0.8367	0.48667
0.8375	0.49978	0.8375	0.49993	0.8375	0.49978	0.8375	0.49666	0.8375	0.48667
0.8384	0.49993	0.8384	0.50008	0.8383	0.49978	0.8384	0.49666	0.8383	0.48667
0.8392	0.50008	0.8392	0.50008	0.8392	0.49964	0.8392	0.49666	0.8392	0.48652
0.84	0.50008	0.84	0.50008	0.84	0.49964	0.84	0.49666	0.84	0.48637
0.8408	0.50008	0.8408	0.50008	0.8409	0.49964	0.8409	0.49666	0.8408	0.48637
0.8417	0.50038	0.8417	0.50008	0.8417	0.49964	0.8417	0.49651	0.8417	0.48623
0.8425	0.50083	0.8425	0.50008	0.8425	0.49978	0.8425	0.49651	0.8425	0.48608
0.8434	0.50098	0.8436	0.50008	0.8433	0.49964	0.8434	0.49636	0.8433	0.48608
0.8442	0.50098	0.8442	0.50008	0.8442	0.49964	0.8442	0.49636	0.8441	0.48608
0.845	0.50098	0.845	0.50008	0.845	0.49964	0.845	0.49621	0.845	0.48608
0.8458	0.50098	0.8459	0.50008	0.8458	0.49964	0.8458	0.49621	0.8458	0.48593
0.8467	0.50098	0.8467	0.50008	0.8467	0.49978	0.8467	0.49621	0.8467	0.48578
0.8475	0.50098	0.8475	0.50008	0.8475	0.49993	0.8476	0.49621	0.8475	0.48578
0.8484	0.50083	0.8483	0.50008	0.8483	0.49993	0.8484	0.49621	0.8483	0.48563
0.8492	0.50068	0.8492	0.50023	0.8492	0.49993	0.8492	0.49606	0.8491	0.48548
0.85	0.50068	0.85	0.50038	0.85	0.49993	0.85	0.49576	0.85	0.48548
0.8509	0.50053	0.8509	0.50038	0.8508	0.49993	0.8508	0.49561	0.8508	0.48548
0.8517	0.50023	0.8517	0.50038	0.8517	0.50008	0.8517	0.49561	0.8517	0.48548
0.8525	0.50008	0.8525	0.50038	0.8525	0.50023	0.8525	0.49561	0.8525	0.48548
0.8534	0.50008	0.8533	0.50038	0.8533	0.50038	0.8533	0.49561	0.8533	0.48548
0.8542	0.50008	0.8542	0.50038	0.8542	0.50053	0.8542	0.49561	0.8541	0.48548
0.855	0.49993	0.855	0.50008	0.855	0.50053	0.855	0.49576	0.855	0.48548
0.8561	0.49993	0.8559	0.49978	0.8558	0.50053	0.8559	0.49636	0.8558	0.48548
0.8567	0.49993	0.8567	0.49964	0.8567	0.50053	0.8567	0.49681	0.8567	0.48548
0.8575	0.50008	0.8575	0.49949	0.8575	0.50053	0.8575	0.49695	0.8575	0.48548
0.8583	0.50008	0.8583	0.49949	0.8583	0.50053	0.8584	0.49695	0.8583	0.48548
0.8592	0.50008	0.8592	0.49934	0.8592	0.50053	0.8592	0.49695	0.8592	0.48533
0.86	0.50008	0.86	0.49919	0.86	0.50038	0.86	0.49695	0.86	0.48518
0.8609	0.49993	0.8609	0.49919	0.8608	0.50023	0.8608	0.49695	0.8608	0.48518
0.8617	0.49978	0.8617	0.49919	0.8617	0.50023	0.8617	0.49695	0.8616	0.48518
0.8625	0.49978	0.8625	0.49919	0.8625	0.50023	0.8625	0.49695	0.8625	0.48503
0.8633	0.49964	0.8633	0.49919	0.8633	0.50023	0.8633	0.49695	0.8633	0.48488
0.8642	0.49949	0.8642	0.49934	0.8642	0.50038	0.8642	0.49681	0.8642	0.48488
0.865	0.49934	0.865	0.49964	0.865	0.50038	0.865	0.49681	0.865	0.48488
0.8658	0.49934	0.8659	0.49978	0.8658	0.50038	0.8659	0.49666	0.8658	0.48488
0.8667	0.49934	0.8667	0.49978	0.8667	0.50023	0.8667	0.49666	0.8666	0.48488
0.8675	0.49934	0.8675	0.49978	0.8675	0.50008	0.8675	0.49666	0.8675	0.48488
0.8683	0.49934	0.8683	0.49993	0.8683	0.49993	0.8684	0.49666	0.8683	0.48488
0.8692	0.49934	0.8692	0.50008	0.8692	0.49993	0.8692	0.49636	0.8692	0.48488
0.87	0.49949	0.87	0.50008	0.87	0.49978	0.87	0.49621	0.87	0.48503
0.8708	0.49949	0.8709	0.50023	0.8708	0.49978	0.8708	0.49621	0.8708	0.48518
0.8717	0.49949	0.8717	0.50038	0.8717	0.49949	0.8717	0.49621	0.8716	0.48518
0.8725	0.49949	0.8725	0.50038	0.8725	0.49919	0.8725	0.49621	0.8725	0.48548
0.8733	0.49949	0.8733	0.50053	0.8733	0.49919	0.8733	0.49621	0.8733	0.48578
0.8742	0.49964	0.8742	0.50053	0.8742	0.49919	0.8742	0.49621	0.8742	0.48593
0.875	0.49964	0.875	0.50053	0.875	0.49919	0.875	0.49621	0.875	0.48608
0.8759	0.49964	0.8759	0.50053	0.8759	0.49919	0.8759	0.49636	0.8758	0.48608
0.8767	0.49964	0.8767	0.50053	0.8767	0.49919	0.8767	0.49681	0.8767	0.48623
0.8775	0.49949	0.8775	0.50053	0.8775	0.49934	0.8775	0.4971	0.8775	0.48637
0.8783	0.49949	0.8784	0.50023	0.8783	0.49949	0.8784	0.4971	0.8783	0.48652
0.8792	0.49949	0.8792	0.50023	0.8792	0.49949	0.8792	0.4971	0.8792	0.48667
0.88	0.49949	0.88	0.50023	0.88	0.49949	0.88	0.4971	0.88	0.48667
0.8809	0.49949	0.8808	0.50023	0.8808	0.49949	0.8808	0.4971	0.8808	0.48667
0.8817	0.49949	0.8817	0.50023	0.8817	0.49949	0.8817	0.49695	0.8818	0.48667
0.8825	0.49949	0.8825	0.50053	0.8825	0.49964	0.8825	0.49666	0.8825	0.48652
0.8833	0.49949	0.8834	0.50083	0.8833	0.49964	0.8834	0.49651	0.8833	0.48637
0.8842	0.49949	0.8842	0.50098	0.8842	0.49964	0.8842	0.49651	0.8842	0.48637
0.885	0.49949	0.885	0.50098	0.885	0.49964	0.885	0.49636	0.885	0.48637
0.8859	0.49964	0.8858	0.50098	0.8858	0.49993	0.8858	0.49621	0.8858	0.48637
0.8867	0.49964	0.8867	0.50098	0.8867	0.50008	0.8867	0.49621	0.8867	0.48637
0.8875	0.49964	0.8875	0.50098	0.8875	0.50008	0.8875	0.49621	0.8875	0.48637
0.8884	0.49964	0.8884	0.50068	0.8883	0.50008	0.8883	0.49621	0.8883	0.48637
0.8892	0.49964	0.8892	0.50023	0.8893	0.50008	0.8892	0.49621	0.8891	0.48623
0.89	0.49964	0.89	0.49993	0.89	0.50008	0.89	0.49621	0.89	0.48623
0.8908	0.49964	0.8908	0.49978	0.8908	0.50008	0.8909	0.49636	0.8908	0.48623
0.8917	0.49964	0.8917	0.49978	0.8917	0.50008	0.8917	0.49636	0.8916	0.48623
0.8925	0.49949	0.8925	0.49978	0.8925	0.50008	0.8925	0.49636	0.8925	0.48623
0.8934	0.49949	0.8934	0.49978	0.8933	0.50008	0.8934	0.49636	0.8933	0.48623
0.8942	0.49949	0.8942	0.49978	0.8942	0.50008	0.8942	0.49636	0.8942	0.48623
0.895	0.49949	0.895	0.49978	0.895	0.50008	0.895	0.49636	0.895	0.48608
0.8958	0.49949	0.8958	0.49978	0.8958	0.50008	0.8958	0.49606	0.8958	0.48608
0.8967	0.49949	0.8967	0.49978	0.8967	0.50008	0.8967	0.49591	0.8967	0.48608
0.8975	0.49964	0.8975	0.49978	0.8975	0.50008	0.8975	0.49591	0.8975	0.48608
0.8984	0.49978	0.8983	0.49978	0.8983	0.49993	0.8983	0.49591	0.8983	0.48593
0.8992	0.49978	0.8992	0.49978	0.8992	0.49978	0.8992	0.49591	0.8992	0.48578
0.9	0.49978	0.9	0.49978	0.9	0.49978	0.9	0.49591	0.9	0.48578
0.9008	0.49978	0.9009	0.49993	0.9008	0.49964	0.9009	0.49621	0.9008	0.48578
0.9017	0.49978	0.9017	0.50008	0.9017	0.49949	0.9017	0.49651	0.9017	0.48578
0.9025	0.49993	0.9025	0.50008	0.9025	0.49949	0.9025	0.49666	0.9026	0.48578
0.9034	0.50008	0.9034	0.50008	0.9033	0.49934	0.9033	0.49681	0.9033	0.48578
0.9042	0.50008	0.9042	0.50008	0.9042	0.49919	0.9042	0.49695	0.9042	0.48578
0.905	0.50008	0.905	0.50008	0.905	0.49919	0.905	0.49695	0.905	0.48578
0.9058	0.50008	0.9058	0.50008	0.9058	0.49919	0.9059	0.4971	0.9058	0.48578
0.9067	0.50008	0.9067	0.50008	0.9067	0.49919	0.9067	0.4971	0.9067	0.48578
0.9075	0.50023	0.9075	0.49993	0.9075	0.49919	0.9075	0.4971	0.9075	0.48578
0.9083	0.50053	0.9083	0.49964	0.9083	0.49919	0.9084	0.4971	0.9083	0.48563
0.9092	0.50053	0.9092	0.49949	0.9092	0.49919	0.9092	0.4971	0.9091	0.48563
0.91	0.50053	0.91	0.49949	0.91	0.49934	0.91	0.4971	0.91	0.48563
0.9109	0.50053	0.911	0.49949	0.9108	0.49934	0.9108	0.4971	0.9108	0.48563
0.9117	0.50053	0.9117	0.49949	0.9117	0.49934	0.9117	0.4971	0.9117	0.48563
0.9125	0.50053	0.9125	0.49949	0.9125	0.49934	0.9125	0.4971	0.9125	0.48563
0.9134	0.50038	0.9133	0.49949	0.9134	0.49949	0.9133	0.4971	0.9133	0.48608
0.9142	0.50023	0.9142	0.49949	0.9142	0.49949	0.9142	0.4971	0.9142	0.48637
0.915	0.49993	0.915	0.49949	0.915	0.49949	0.915	0.4971	0.915	0.48637
0.9158	0.49993	0.9159	0.49949	0.9158	0.49964	0.9158	0.49725	0.9158	0.48652
0.9167	0.49993	0.9167	0.49949	0.9167	0.49964	0.9167	0.4974	0.9167	0.48667
0.9175	0.49993	0.9175	0.49964	0.9175	0.49949	0.9175	0.4974	0.9175	0.48667
0.9184	0.49993	0.9184	0.49978	0.9183	0.49949	0.9183	0.4974	0.9183	0.48667
0.9192	0.50038	0.9192	0.50023	0.9192	0.49949	0.9192	0.4974	0.9192	0.48667
0.92	0.50068	0.92	0.50038	0.92	0.49949	0.92	0.4974	0.92	0.48667
0.9208	0.50068	0.921	0.50038	0.9209	0.49949	0.9209	0.4974	0.9208	0.48667
0.9219	0.50068	0.9217	0.50038	0.9217	0.49949	0.9217	0.4974	0.9216	0.48667
0.9225	0.50068	0.9225	0.50038	0.9225	0.49949	0.9225	0.4974	0.9225	0.48667
0.9233	0.50068	0.9233	0.50038	0.9234	0.49949	0.9234	0.4974	0.9233	0.48637
0.9242	0.50053	0.9242	0.50038	0.9242	0.49949	0.9242	0.4974	0.9242	0.48608
0.925	0.50023	0.925	0.50023	0.925	0.49949	0.925	0.4974	0.925	0.48608
0.9259	0.49993	0.9259	0.50008	0.9261	0.49949	0.9259	0.4974	0.9258	0.48608
0.9267	0.49964	0.9267	0.50008	0.9267	0.49949	0.9267	0.4974	0.9267	0.48608
0.9275	0.49949	0.9275	0.50008	0.9275	0.49949	0.9275	0.49725	0.9275	0.48608
0.9283	0.49934	0.9284	0.49993	0.9283	0.49949	0.9284	0.4971	0.9283	0.48608
0.9292	0.49919	0.9292	0.49993	0.9292	0.49949	0.9292	0.4971	0.9291	0.48608
0.93	0.49919	0.93	0.49993	0.93	0.49949	0.93	0.4971	0.93	0.48608
0.931	0.49919	0.9308	0.50008	0.9308	0.49934	0.9309	0.49725	0.9308	0.48608
0.9317	0.49934	0.9317	0.50008	0.9317	0.49904	0.9317	0.4974	0.9316	0.48608
0.9325	0.49934	0.9325	0.50023	0.9325	0.49874	0.9325	0.4974	0.9325	0.48608
0.9334	0.49934	0.9333	0.50068	0.9333	0.49859	0.9333	0.4974	0.9333	0.48608
0.9342	0.49934	0.9342	0.50098	0.9342	0.49859	0.9342	0.4974	0.9342	0.48623
0.935	0.49919	0.935	0.50098	0.935	0.49859	0.935	0.49725	0.935	0.48623
0.9358	0.49919	0.9359	0.50098	0.9358	0.49859	0.9359	0.4974	0.9358	0.48608
0.9367	0.49919	0.9367	0.50098	0.9368	0.49859	0.9367	0.4974	0.9367	0.48608
0.9375	0.49934	0.9375	0.50098	0.9375	0.49859	0.9375	0.49725	0.9375	0.48608
0.9384	0.49934	0.9384	0.50098	0.9383	0.49874	0.9383	0.4971	0.9383	0.48608
0.9392	0.49919	0.9392	0.50083	0.9392	0.49904	0.9392	0.4971	0.9392	0.48608
0.94	0.49919	0.94	0.50023	0.94	0.49919	0.94	0.4971	0.94	0.48608
0.9408	0.49919	0.9408	0.50008	0.9408	0.49919	0.9409	0.4971	0.9408	0.48623
0.9417	0.49919	0.9417	0.50008	0.9417	0.49949	0.9417	0.4971	0.9417	0.48637
0.9425	0.49934	0.9425	0.50008	0.9425	0.49978	0.9425	0.4971	0.9425	0.48637
0.9433	0.49949	0.9433	0.50008	0.9433	0.49978	0.9434	0.49725	0.9433	0.48623
0.9442	0.49949	0.9442	0.50008	0.9442	0.49978	0.9442	0.49725	0.9442	0.48623
0.945	0.49949	0.945	0.50038	0.945	0.49978	0.945	0.4974	0.945	0.48623
0.9458	0.49949	0.9459	0.50053	0.9458	0.49978	0.9459	0.4974	0.9458	0.48637
0.9467	0.49949	0.9467	0.50053	0.9467	0.49978	0.9467	0.4974	0.9467	0.48637
0.9475	0.49964	0.9475	0.50053	0.9475	0.49978	0.9475	0.4974	0.9475	0.48637
0.9484	0.49964	0.9484	0.50053	0.9483	0.49978	0.9483	0.4974	0.9485	0.48637
0.9492	0.49964	0.9492	0.50053	0.9492	0.49978	0.9492	0.4974	0.9492	0.48623
0.95	0.49964	0.95	0.49993	0.95	0.49993	0.95	0.49725	0.95	0.48608
0.9509	0.49964	0.9508	0.49904	0.9508	0.49993	0.9508	0.4971	0.9508	0.48608
0.9517	0.49964	0.9517	0.49874	0.9517	0.50023	0.9517	0.4971	0.9516	0.48608
0.9525	0.49949	0.9525	0.49874	0.9525	0.50038	0.9525	0.49695	0.9525	0.48593
0.9534	0.49949	0.9533	0.49874	0.9533	0.50038	0.9534	0.49681	0.9533	0.48578
0.9542	0.49949	0.9542	0.49874	0.9542	0.50038	0.9542	0.49681	0.9542	0.48578
0.955	0.49949	0.955	0.49874	0.955	0.50038	0.955	0.49666	0.955	0.48578
0.9559	0.49949	0.9559	0.49889	0.9558	0.50038	0.9558	0.49666	0.9558	0.48578
0.9567	0.49964	0.9567	0.49889	0.9567	0.50038	0.9567	0.49666	0.9567	0.48578
0.9575	0.49978	0.9575	0.49889	0.9575	0.50038	0.9575	0.49666	0.9575	0.48578
0.9584	0.49978	0.9584	0.49889	0.9583	0.50038	0.9584	0.49666	0.9583	0.48593
0.9592	0.49978	0.9592	0.49904	0.9592	0.50038	0.9592	0.49666	0.9592	0.48608
0.96	0.49978	0.96	0.49919	0.96	0.50038	0.96	0.49681	0.96	0.48623
0.9608	0.49993	0.9608	0.49919	0.9608	0.50023	0.9608	0.49681	0.9608	0.48637
0.9617	0.49993	0.9617	0.49919	0.9617	0.50008	0.9617	0.49681	0.9617	0.48667
0.9625	0.50023	0.9625	0.49934	0.9625	0.50008	0.9625	0.49681	0.9625	0.48682
0.9633	0.50023	0.9633	0.49949	0.9633	0.50008	0.9634	0.49681	0.9633	0.48682
0.9642	0.50023	0.9642	0.49949	0.9642	0.50023	0.9642	0.49681	0.9642	0.48697
0.965	0.50023	0.9651	0.49949	0.965	0.50038	0.965	0.49681	0.965	0.48697
0.9659	0.50023	0.9658	0.49949	0.9659	0.50038	0.9658	0.49681	0.9659	0.48697
0.9667	0.50023	0.9667	0.49949	0.9667	0.50038	0.9667	0.49666	0.9666	0.48697
0.9676	0.50023	0.9675	0.49949	0.9675	0.50023	0.9675	0.49636	0.9675	0.48697
0.9684	0.50008	0.9683	0.49949	0.9683	0.50008	0.9684	0.49621	0.9683	0.48697
0.9692	0.50008	0.9692	0.49949	0.9692	0.50008	0.9692	0.49621	0.9692	0.48697
0.97	0.50008	0.97	0.49964	0.97	0.50008	0.97	0.49621	0.97	0.48697
0.9708	0.50008	0.9709	0.49964	0.9708	0.50008	0.9708	0.49621	0.9708	0.48697
0.9717	0.50008	0.9717	0.49964	0.9717	0.50008	0.9717	0.49621	0.9717	0.48697
0.9725	0.50008	0.9725	0.49993	0.9725	0.50008	0.9725	0.49621	0.9725	0.48697
0.9733	0.50008	0.9734	0.50008	0.9733	0.49993	0.9734	0.49621	0.9733	0.48697
0.9742	0.50008	0.9742	0.50008	0.9742	0.49978	0.9742	0.49621	0.9741	0.48697
0.975	0.49993	0.975	0.50008	0.975	0.49978	0.975	0.49636	0.975	0.48712
0.9759	0.49993	0.9758	0.50008	0.9758	0.49993	0.9758	0.49651	0.9758	0.48727
0.9767	0.50008	0.9767	0.50008	0.9767	0.50008	0.9767	0.49651	0.9767	0.48727
0.9775	0.50008	0.9775	0.50008	0.9775	0.50023	0.9775	0.49651	0.9775	0.48727
0.9784	0.49993	0.9783	0.50008	0.9783	0.50038	0.9784	0.49651	0.9783	0.48727
0.9792	0.49993	0.9794	0.50008	0.9792	0.50038	0.9792	0.49651	0.9792	0.48727
0.98	0.49993	0.98	0.49993	0.98	0.50053	0.98	0.49651	0.98	0.48727
0.9809	0.50008	0.9809	0.49978	0.9809	0.50068	0.9808	0.49651	0.9809	0.48727
0.9817	0.50008	0.9817	0.49978	0.9817	0.50068	0.9817	0.49651	0.9816	0.48727
0.9825	0.50008	0.9825	0.49978	0.9825	0.50068	0.9825	0.49651	0.9825	0.48712
0.9834	0.50008	0.9834	0.49934	0.9833	0.50068	0.9833	0.49651	0.9836	0.48667
0.9842	0.50008	0.9842	0.49889	0.9842	0.50068	0.9842	0.49651	0.9842	0.48608
0.985	0.50008	0.985	0.49889	0.985	0.50068	0.985	0.49651	0.985	0.48578
0.9858	0.50008	0.9858	0.49889	0.9858	0.50068	0.9859	0.49651	0.9858	0.48548
0.9867	0.50008	0.9867	0.49889	0.9867	0.50068	0.9867	0.49651	0.9866	0.48518
0.9875	0.50008	0.9875	0.49889	0.9875	0.50038	0.9875	0.49666	0.9875	0.48518
0.9883	0.49978	0.9883	0.49889	0.9883	0.50008	0.9883	0.49681	0.9883	0.48503
0.9892	0.49949	0.9892	0.49889	0.9892	0.50008	0.9892	0.49681	0.9892	0.48488
0.99	0.49934	0.99	0.49904	0.99	0.49993	0.99	0.49681	0.99	0.48488
0.9911	0.49919	0.9909	0.49934	0.9909	0.49949	0.991	0.49681	0.9908	0.48488
0.9917	0.49919	0.9917	0.49949	0.9917	0.49934	0.9917	0.49681	0.9916	0.48474
0.9925	0.49919	0.9925	0.49949	0.9925	0.49919	0.9925	0.49681	0.9925	0.48459
0.9934	0.49919	0.9934	0.49964	0.9933	0.49919	0.9933	0.49695	0.9933	0.48459
0.9942	0.49919	0.9942	0.49978	0.9944	0.49904	0.9942	0.4971	0.9942	0.48474
0.995	0.49919	0.995	0.49978	0.995	0.49889	0.995	0.49725	0.995	0.48488
0.9958	0.49919	0.9959	0.49978	0.9958	0.49889	0.9959	0.4974	0.9958	0.48488
0.9967	0.49919	0.9967	0.49978	0.9967	0.49889	0.9967	0.49755	0.9967	0.48503
0.9975	0.49919	0.9975	0.49964	0.9975	0.49889	0.9975	0.4977	0.9975	0.48518
0.9983	0.49919	0.9983	0.49964	0.9983	0.49904	0.9983	0.49785	0.9983	0.48518
0.9992	0.49934	0.9992	0.49949	0.9992	0.49919	0.9992	0.49785	0.9991	0.48518
1	0.49949	1	0.49934	1	0.49919	1	0.49785	1	0.48518
1.0009	0.49949	1.0009	0.49919	1.0008	0.49949	1.0009	0.49785	1.0008	0.48518
1.0017	0.49964	1.0017	0.49919	1.0017	0.49949	1.0017	0.4977	1.0017	0.48533
1.0025	0.49964	1.0025	0.49919	1.0025	0.49949	1.0025	0.4977	1.0025	0.48548
1.0033	0.49964	1.0034	0.49904	1.0033	0.49949	1.0033	0.4974	1.0033	0.48548
1.0042	0.49964	1.0043	0.49889	1.0042	0.49949	1.0042	0.49695	1.0042	0.48578
1.005	0.49964	1.005	0.49889	1.005	0.49949	1.005	0.49695	1.005	0.48608
1.0059	0.49978	1.0058	0.49874	1.0059	0.49949	1.0059	0.49695	1.0058	0.48608
1.0067	0.49978	1.0067	0.49859	1.0067	0.49949	1.0067	0.49695	1.0066	0.48623
1.0075	0.49978	1.0075	0.49859	1.0075	0.49949	1.0075	0.49681	1.0075	0.48637
1.0084	0.49978	1.0084	0.49859	1.0083	0.49949	1.0083	0.49681	1.0083	0.48652
1.0092	0.49978	1.0092	0.49844	1.0092	0.49949	1.0092	0.49681	1.0091	0.48682
1.01	0.49978	1.01	0.49829	1.01	0.49949	1.01	0.49681	1.01	0.48682
1.0108	0.49978	1.0108	0.49815	1.0108	0.49964	1.0109	0.49681	1.0108	0.48682
1.0117	0.49978	1.0117	0.49785	1.0117	0.49978	1.0117	0.49681	1.0117	0.48682
1.0125	0.49978	1.0125	0.4977	1.0125	0.49978	1.0125	0.49681	1.0125	0.48682
1.0133	0.49993	1.0134	0.4977	1.0133	0.49978	1.0134	0.49681	1.0133	0.48682
1.0142	0.49993	1.0142	0.4977	1.0142	0.49978	1.0142	0.49681	1.0141	0.48652
1.015	0.49993	1.015	0.4977	1.015	0.49978	1.015	0.49681	1.015	0.48608
1.0159	0.49978	1.0158	0.49785	1.016	0.49978	1.0158	0.49681	1.0158	0.48563
1.0167	0.49978	1.0167	0.498	1.0167	0.49978	1.0167	0.49681	1.0167	0.48533
1.0175	0.49964	1.0175	0.49844	1.0175	0.49964	1.0175	0.49681	1.0175	0.48518
1.0184	0.49949	1.0184	0.49904	1.0183	0.49919	1.0184	0.49681	1.0183	0.48518
1.0192	0.49934	1.0192	0.49934	1.0192	0.49874	1.0192	0.49681	1.0192	0.48518
1.02	0.49919	1.02	0.49949	1.02	0.49874	1.02	0.4971	1.02	0.48518
1.0208	0.49919	1.0208	0.49949	1.0208	0.49874	1.0208	0.4974	1.0208	0.48533
1.0217	0.49919	1.0217	0.49964	1.0217	0.49874	1.0217	0.4974	1.0217	0.48533
1.0225	0.49919	1.0225	0.49978	1.0225	0.49874	1.0225	0.4974	1.0225	0.48563
1.0234	0.49934	1.0234	0.49978	1.0233	0.49874	1.0234	0.4974	1.0233	0.48578
1.0242	0.49949	1.0242	0.49964	1.0242	0.49889	1.0242	0.4974	1.0241	0.48593
1.025	0.49964	1.025	0.49949	1.025	0.49889	1.025	0.49725	1.025	0.48623
1.0258	0.50008	1.0259	0.49964	1.0258	0.49889	1.0259	0.49695	1.0258	0.48637
1.0267	0.50038	1.0267	0.49978	1.0267	0.49889	1.0267	0.49681	1.0267	0.48637
1.0275	0.50038	1.0275	0.49978	1.0275	0.49889	1.0275	0.49681	1.0275	0.48652
1.0283	0.50038	1.0284	0.49978	1.0283	0.49874	1.0283	0.49681	1.0283	0.48667
1.0292	0.50038	1.0292	0.49964	1.0292	0.49829	1.0292	0.49681	1.0292	0.48667
1.03	0.50038	1.03	0.49949	1.03	0.498	1.03	0.49681	1.03	0.48682
1.0309	0.50038	1.0308	0.49949	1.0308	0.49785	1.0309	0.49681	1.0308	0.48697
1.0317	0.50023	1.0317	0.49964	1.0317	0.4977	1.0317	0.49681	1.0317	0.48697
1.0325	0.49993	1.0325	0.49978	1.0325	0.4977	1.0325	0.49695	1.0325	0.48697
1.0334	0.49964	1.0334	0.49978	1.0333	0.4974	1.0333	0.49695	1.0333	0.48697
1.0342	0.49949	1.0342	0.49978	1.0342	0.49681	1.0342	0.49695	1.0341	0.48697
1.035	0.49949	1.035	0.49978	1.035	0.49606	1.0351	0.49695	1.035	0.48712
1.0358	0.49934	1.0358	0.49978	1.0358	0.49517	1.0359	0.49695	1.0358	0.48727
1.0367	0.49919	1.0367	0.49978	1.0367	0.49442	1.0367	0.49695	1.0367	0.48727
1.0375	0.49919	1.0375	0.49978	1.0375	0.49368	1.0375	0.49666	1.0375	0.48727
1.0384	0.49919	1.0384	0.49978	1.0383	0.49278	1.0383	0.49606	1.0383	0.48712
1.0392	0.49919	1.0392	0.49978	1.0392	0.49204	1.0392	0.49561	1.0392	0.48697
1.04	0.49919	1.04	0.49964	1.04	0.49174	1.04	0.49517	1.04	0.48682
1.0409	0.49919	1.0408	0.49934	1.0408	0.49129	1.0409	0.49457	1.0408	0.48637
1.0417	0.49919	1.0417	0.49904	1.0417	0.4901	1.0417	0.49412	1.0417	0.48578
1.0425	0.49919	1.0425	0.49889	1.0425	0.48891	1.0425	0.49383	1.0425	0.48533
1.0433	0.49919	1.0434	0.49889	1.0433	0.48891	1.0433	0.49338	1.0433	0.48503
1.0442	0.49919	1.0442	0.49889	1.0442	0.48891	1.0442	0.49233	1.0442	0.48474
1.045	0.49919	1.045	0.49889	1.045	0.48891	1.045	0.49129	1.045	0.48459
1.0459	0.49919	1.0458	0.49874	1.0458	0.48891	1.0459	0.49069	1.0458	0.48459
1.0467	0.49904	1.0467	0.49829	1.0467	0.48891	1.0467	0.4901	1.0466	0.48459
1.0475	0.49904	1.0475	0.4974	1.0475	0.4898	1.0475	0.48921	1.0475	0.48444
1.0484	0.49874	1.0483	0.49636	1.0483	0.49069	1.0484	0.48846	1.0483	0.48399
1.0492	0.49859	1.0492	0.49532	1.0492	0.49159	1.0492	0.48786	1.0492	0.48339
1.05	0.49844	1.05	0.49412	1.05	0.49233	1.05	0.48757	1.0502	0.48295
1.0509	0.49815	1.0509	0.49308	1.0508	0.49308	1.0509	0.48757	1.0508	0.4825
1.0517	0.49755	1.0517	0.49218	1.0517	0.49412	1.0517	0.48757	1.0517	0.48175
1.0525	0.49651	1.0525	0.49129	1.0525	0.49517	1.0525	0.48757	1.0525	0.48071
1.0533	0.49561	1.0533	0.4904	1.0533	0.49606	1.0533	0.48757	1.0533	0.47997
1.0542	0.49487	1.0542	0.48965	1.0542	0.49681	1.0542	0.48801	1.0542	0.47937
1.055	0.49397	1.055	0.48935	1.055	0.4974	1.055	0.48921	1.055	0.47833
1.0559	0.49293	1.0559	0.48935	1.0559	0.49785	1.0558	0.4904	1.0558	0.47728
1.0567	0.49189	1.0568	0.48935	1.0567	0.49815	1.0567	0.49129	1.0567	0.47669
1.0575	0.49114	1.0575	0.48935	1.0575	0.49829	1.0575	0.49218	1.0575	0.47639
1.0583	0.49069	1.0584	0.48935	1.0583	0.49844	1.0583	0.49323	1.0583	0.47639
1.0592	0.49069	1.0592	0.4898	1.0592	0.49889	1.0592	0.49412	1.0592	0.47639
1.06	0.49069	1.06	0.49084	1.06	0.49934	1.06	0.49487	1.06	0.47639
1.0608	0.49069	1.0608	0.49189	1.061	0.49964	1.0608	0.49561	1.0608	0.47639
1.0617	0.49069	1.0617	0.49293	1.0617	0.49978	1.0617	0.49606	1.0617	0.47669
1.0625	0.49069	1.0625	0.49412	1.0625	0.49978	1.0625	0.49636	1.0625	0.47758
1.0634	0.49099	1.0634	0.49502	1.0633	0.50023	1.0634	0.49651	1.0633	0.47877
1.0642	0.49159	1.0642	0.49576	1.0642	0.50142	1.0642	0.49651	1.0642	0.48026
1.065	0.49278	1.065	0.49681	1.065	0.50321	1.065	0.49651	1.065	0.48146
1.0658	0.49427	1.0658	0.49785	1.0658	0.505	1.0659	0.49651	1.0658	0.48235
1.0667	0.49532	1.0667	0.49859	1.0667	0.50723	1.0667	0.49666	1.0666	0.48324
1.0676	0.49606	1.0675	0.49889	1.0675	0.51051	1.0675	0.49681	1.0675	0.48429
1.0683	0.4971	1.0684	0.49904	1.0683	0.51424	1.0683	0.49681	1.0683	0.48518
1.0692	0.49815	1.0693	0.49919	1.0692	0.51811	1.0692	0.49681	1.0692	0.48563
1.07	0.49859	1.07	0.49919	1.07	0.52199	1.07	0.49695	1.07	0.48593
1.0708	0.49859	1.0709	0.49919	1.0708	0.52586	1.0708	0.4977	1.0708	0.48608
1.0717	0.49859	1.0717	0.49919	1.0717	0.52884	1.0717	0.49919	1.0716	0.48608
1.0725	0.49874	1.0725	0.49934	1.0725	0.52884	1.0725	0.50128	1.0725	0.48608
1.0734	0.49889	1.0733	0.49934	1.0733	0.52884	1.0734	0.50411	1.0733	0.48637
1.0742	0.49889	1.0742	0.49964	1.0742	0.52884	1.0742	0.50753	1.0741	0.48667
1.075	0.49889	1.075	0.50068	1.075	0.52884	1.075	0.51111	1.075	0.48667
1.0758	0.49889	1.0759	0.50172	1.0758	0.52884	1.0759	0.51469	1.0758	0.48667
1.0767	0.49889	1.0767	0.50321	1.0767	0.52646	1.0767	0.51841	1.0767	0.48682
1.0775	0.49904	1.0775	0.5053	1.0775	0.52363	1.0775	0.52184	1.0775	0.48697
1.0784	0.49934	1.0783	0.50783	1.0783	0.5205	1.0783	0.52392	1.0783	0.48712
1.0792	0.49993	1.0792	0.51126	1.0792	0.51737	1.0792	0.52392	1.0792	0.48772
1.08	0.50113	1.08	0.51558	1.08	0.51469	1.08	0.52392	1.08	0.48935
1.0808	0.50262	1.0809	0.52005	1.0808	0.51245	1.0808	0.52392	1.0808	0.49174
1.0817	0.50455	1.0817	0.52437	1.0817	0.51036	1.0817	0.52392	1.0817	0.49412
1.0825	0.50738	1.0825	0.52825	1.0825	0.50858	1.0825	0.52348	1.0825	0.49681
1.0833	0.51066	1.0833	0.53093	1.0833	0.50709	1.0833	0.52124	1.0833	0.50023
1.0842	0.51439	1.0842	0.53093	1.0842	0.50589	1.0842	0.51871	1.0841	0.50396
1.085	0.51856	1.085	0.53093	1.085	0.505	1.085	0.51603	1.085	0.50753
1.0859	0.52273	1.0859	0.53093	1.0858	0.50396	1.0858	0.51335	1.0858	0.51096
1.0867	0.5272	1.0867	0.53093	1.0867	0.50306	1.0867	0.51096	1.0867	0.5123
1.0875	0.53152	1.0875	0.53063	1.0875	0.50232	1.0875	0.50873	1.0875	0.5123
1.0883	0.53391	1.0883	0.5278	1.0883	0.50142	1.0884	0.50679	1.0883	0.5123
1.0892	0.53391	1.0892	0.52497	1.0892	0.50053	1.0892	0.5056	1.0892	0.5123
1.09	0.53391	1.0901	0.52199	1.09	0.49993	1.09	0.50455	1.09	0.5123
1.0909	0.53391	1.0908	0.51871	1.0908	0.49978	1.0909	0.50321	1.0908	0.51096
1.0917	0.53391	1.0917	0.51558	1.0917	0.49964	1.0917	0.50202	1.0916	0.50858
1.0925	0.53287	1.0925	0.5129	1.0925	0.49949	1.0925	0.50128	1.0925	0.50575
1.0933	0.52944	1.0933	0.51096	1.0933	0.49949	1.0934	0.50068	1.0933	0.50277
1.0942	0.52527	1.0942	0.50932	1.0942	0.49949	1.0942	0.49993	1.0941	0.50038
1.095	0.52094	1.095	0.50753	1.095	0.49949	1.095	0.49919	1.095	0.49829
1.0958	0.51722	1.0959	0.50589	1.0958	0.49934	1.0959	0.49889	1.0958	0.49606
1.0967	0.51409	1.0967	0.50455	1.0967	0.49889	1.0967	0.49889	1.0966	0.49427
1.0975	0.51156	1.0975	0.50336	1.0975	0.49844	1.0975	0.49874	1.0975	0.49293
1.0984	0.50962	1.0983	0.50262	1.0983	0.49844	1.0983	0.49829	1.0983	0.49159
1.0992	0.50783	1.0992	0.50232	1.0992	0.49844	1.0992	0.498	1.0991	0.49025
1.1	0.50634	1.1	0.50187	1.1	0.49844	1.1	0.498	1.1	0.48935
1.1008	0.50545	1.1009	0.50142	1.1008	0.49844	1.1008	0.4977	1.1008	0.48906
1.1017	0.5047	1.1017	0.50098	1.1017	0.49829	1.1017	0.49725	1.1017	0.48906
1.1025	0.50381	1.1025	0.50053	1.1025	0.49829	1.1025	0.4971	1.1025	0.48891
1.1034	0.50262	1.1033	0.50038	1.1033	0.49844	1.1034	0.49695	1.1033	0.48861
1.1042	0.50187	1.1042	0.50038	1.1042	0.49874	1.1042	0.49666	1.1042	0.48831
1.1051	0.50172	1.105	0.50038	1.105	0.49889	1.105	0.49651	1.105	0.48786
1.1059	0.50157	1.1059	0.50038	1.1058	0.49889	1.1058	0.49651	1.1058	0.48712
1.1067	0.50142	1.1067	0.50038	1.1067	0.49889	1.1067	0.49651	1.1067	0.48637
1.1075	0.50128	1.1075	0.50038	1.1075	0.49889	1.1075	0.49651	1.1075	0.48608
1.1083	0.50083	1.1083	0.50038	1.1083	0.49904	1.1084	0.49651	1.1083	0.48608
1.1092	0.50038	1.1092	0.50038	1.1092	0.49919	1.1092	0.49651	1.1091	0.48608
1.11	0.50038	1.11	0.50038	1.11	0.49919	1.11	0.49651	1.11	0.48608
1.1109	0.50023	1.1108	0.50038	1.1108	0.49919	1.1109	0.49666	1.1108	0.48608
1.1117	0.50008	1.1117	0.50038	1.1117	0.49919	1.1117	0.49681	1.1117	0.48608
1.1125	0.49993	1.1125	0.50038	1.1125	0.49919	1.1125	0.49681	1.1125	0.48608
1.1133	0.49978	1.1134	0.50038	1.1133	0.49919	1.1133	0.49681	1.1133	0.48608
1.1142	0.49978	1.1142	0.50038	1.1142	0.49919	1.1142	0.49681	1.1142	0.48608
1.115	0.49978	1.115	0.50053	1.115	0.49934	1.115	0.49681	1.115	0.48608
1.1159	0.49978	1.1159	0.50038	1.1158	0.49949	1.1158	0.49681	1.1158	0.48593
1.1167	0.49978	1.1167	0.50038	1.1167	0.49964	1.1167	0.49681	1.1166	0.48578
1.1175	0.49964	1.1175	0.50038	1.1175	0.49964	1.1175	0.49681	1.1175	0.48578
1.1184	0.49949	1.1183	0.50023	1.1183	0.49978	1.1184	0.49666	1.1183	0.48578
1.1192	0.49949	1.1192	0.50008	1.1192	0.49978	1.1192	0.49666	1.1191	0.48578
1.12	0.49949	1.12	0.50008	1.12	0.49978	1.12	0.49666	1.12	0.48578
1.1209	0.49949	1.1208	0.50008	1.1209	0.49978	1.1209	0.49651	1.1208	0.48578
1.1217	0.49964	1.1217	0.49993	1.1217	0.49978	1.1217	0.49651	1.1217	0.48578
1.1225	0.50008	1.1225	0.49978	1.1225	0.49978	1.1225	0.49651	1.1225	0.48593
1.1233	0.50038	1.1234	0.49978	1.1233	0.49964	1.1233	0.49651	1.1233	0.48623
1.1242	0.50068	1.1242	0.49978	1.1242	0.49934	1.1242	0.49651	1.1242	0.48637
1.125	0.50083	1.125	0.49978	1.125	0.49919	1.125	0.49666	1.125	0.48637
1.1259	0.50083	1.1258	0.49978	1.1258	0.49904	1.1258	0.49681	1.1258	0.48637
1.1267	0.50083	1.1267	0.49993	1.1267	0.49904	1.1267	0.49681	1.1266	0.48637
1.1275	0.50083	1.1275	0.50008	1.1277	0.49889	1.1275	0.49681	1.1275	0.48623
1.1284	0.50083	1.1284	0.49993	1.1283	0.49889	1.1283	0.49666	1.1283	0.48623
1.1292	0.50068	1.1292	0.49978	1.1292	0.49889	1.1292	0.49666	1.1292	0.48623
1.13	0.50053	1.13	0.49978	1.13	0.49889	1.13	0.49666	1.13	0.48623
1.1308	0.50038	1.1309	0.49978	1.1308	0.49889	1.1308	0.49681	1.1308	0.48608
1.1317	0.50023	1.1317	0.49978	1.1317	0.49889	1.1317	0.49681	1.1317	0.48608
1.1325	0.49993	1.1325	0.49978	1.1325	0.49889	1.1325	0.49681	1.1325	0.48593
1.1334	0.49993	1.1333	0.49964	1.1333	0.49889	1.1334	0.49681	1.1333	0.48578
1.1342	0.49993	1.1342	0.49964	1.1342	0.49889	1.1342	0.49681	1.1342	0.48578
1.135	0.49978	1.135	0.49964	1.135	0.49889	1.135	0.4971	1.135	0.48578
1.1358	0.49978	1.1358	0.49964	1.1358	0.49904	1.1359	0.4974	1.1358	0.48578
1.1367	0.49978	1.1367	0.49964	1.1367	0.49919	1.1367	0.4974	1.1367	0.48563
1.1375	0.49978	1.1375	0.49964	1.1375	0.49919	1.1375	0.4974	1.1375	0.48548
1.1384	0.49978	1.1384	0.49993	1.1383	0.49919	1.1384	0.4974	1.1383	0.48548
1.1392	0.49964	1.1392	0.49993	1.1392	0.49919	1.1392	0.4974	1.1392	0.48548
1.14	0.49949	1.14	0.50008	1.14	0.49934	1.14	0.4971	1.1402	0.48548
1.1409	0.49934	1.1409	0.50008	1.1408	0.49934	1.1408	0.49681	1.1408	0.48548
1.1417	0.49919	1.1417	0.50008	1.1417	0.49934	1.1417	0.49666	1.1416	0.48548
1.1425	0.49919	1.1425	0.50008	1.1425	0.49934	1.1425	0.49651	1.1425	0.48548
1.1433	0.49919	1.1433	0.50008	1.1434	0.49934	1.1434	0.49651	1.1433	0.48548
1.1442	0.49919	1.1442	0.50008	1.1442	0.49934	1.1442	0.49636	1.1442	0.48548
1.145	0.49919	1.145	0.50008	1.145	0.49949	1.145	0.49636	1.145	0.48548
1.1459	0.49919	1.1458	0.50008	1.1458	0.49949	1.1459	0.49636	1.1458	0.48548
1.1467	0.49919	1.1467	0.50023	1.1467	0.49964	1.1467	0.49636	1.1467	0.48548
1.1475	0.49949	1.1475	0.50038	1.1475	0.49964	1.1475	0.49636	1.1475	0.48563
1.1483	0.49978	1.1484	0.50038	1.1483	0.49964	1.1484	0.49651	1.1483	0.48608
1.1492	0.49978	1.1492	0.50038	1.1492	0.49964	1.1492	0.49651	1.1492	0.48623
1.15	0.49978	1.15	0.50038	1.15	0.49978	1.15	0.49651	1.15	0.48623
1.1509	0.49978	1.1508	0.50038	1.1508	0.49978	1.1509	0.49666	1.1508	0.48623
1.1517	0.49978	1.1517	0.50038	1.1517	0.49978	1.1517	0.49681	1.1517	0.48623
1.1525	0.49978	1.1525	0.50038	1.1525	0.49978	1.1525	0.49681	1.1525	0.48623
1.1533	0.49993	1.1534	0.50023	1.1534	0.49978	1.1534	0.4971	1.1533	0.48578
1.1542	0.50008	1.1542	0.50023	1.1542	0.49964	1.1542	0.49755	1.1542	0.48533
1.155	0.50008	1.155	0.50023	1.155	0.49964	1.155	0.4977	1.155	0.48503
1.1559	0.50008	1.1559	0.50023	1.1559	0.49978	1.1559	0.4977	1.1558	0.48503
1.1567	0.50023	1.1567	0.50023	1.1567	0.49978	1.1567	0.4977	1.1567	0.48503
1.1575	0.50038	1.1575	0.50023	1.1575	0.49993	1.1575	0.4977	1.1575	0.48503
1.1584	0.50038	1.1583	0.50023	1.1583	0.50008	1.1583	0.49755	1.1583	0.48503
1.1592	0.50038	1.1592	0.50038	1.1592	0.50038	1.1592	0.4974	1.1592	0.48518
1.16	0.50038	1.16	0.50038	1.16	0.50113	1.16	0.49725	1.16	0.48563
1.1609	0.50038	1.1608	0.50038	1.1608	0.50217	1.161	0.49695	1.1608	0.48593
1.1617	0.50023	1.1617	0.50038	1.1617	0.50426	1.1617	0.49666	1.1617	0.48608
1.1625	0.49993	1.1625	0.50038	1.1625	0.50843	1.1625	0.49666	1.1625	0.48608
1.1633	0.49978	1.1633	0.50038	1.1633	0.51573	1.1633	0.49666	1.1633	0.48623
1.1642	0.49978	1.1642	0.50023	1.1642	0.52825	1.1642	0.49666	1.1642	0.48637
1.165	0.49964	1.165	0.49993	1.165	0.54851	1.165	0.49666	1.165	0.48637
1.1658	0.49949	1.1658	0.49964	1.1659	0.58025	1.1659	0.49695	1.1658	0.48637
1.1667	0.49949	1.1667	0.49949	1.1667	0.62868	1.1667	0.49829	1.1667	0.48637
1.1675	0.49949	1.1675	0.49949	1.1675	0.69961	1.1675	0.50068	1.1675	0.48637
1.1684	0.49949	1.1684	0.49949	1.1683	0.79975	1.1683	0.50455	1.1683	0.48637
1.1692	0.49964	1.1692	0.49949	1.1692	0.93728	1.1692	0.51141	1.1691	0.48652
1.17	0.49964	1.17	0.49949	1.17	1.11952	1.17	0.52348	1.17	0.48667
1.1709	0.49934	1.1709	0.49949	1.1708	1.35064	1.1708	0.54374	1.1708	0.48682
1.1717	0.49919	1.1717	0.49949	1.1717	1.63168	1.1717	0.57712	1.1717	0.48697
1.1725	0.49934	1.1725	0.50008	1.1725	1.9604	1.1725	0.63032	1.1725	0.48697
1.1733	0.49964	1.1734	0.50172	1.1733	2.3292	1.1733	0.71153	1.1733	0.48742
1.1742	0.49978	1.1742	0.50455	1.1742	2.72527	1.1742	0.83104	1.1742	0.48831
1.175	0.49978	1.175	0.50902	1.175	3.13148	1.175	1.00091	1.175	0.48935
1.1758	0.49978	1.1759	0.51633	1.1759	3.52666	1.1759	1.23262	1.1758	0.49159
1.1767	0.50023	1.1767	0.52869	1.1767	3.88816	1.1767	1.53661	1.1766	0.4968
1.1775	0.50098	1.1775	0.54836	1.1775	4.19408	1.1775	1.92136	1.1775	0.50649
1.1784	0.50187	1.1783	0.57846	1.1783	4.35457	1.1783	2.3894	1.1784	0.52378
1.1792	0.50366	1.1792	0.62287	1.1792	4.35457	1.1792	2.93657	1.1791	0.55417
1.18	0.50694	1.18	0.6856	1.18	4.35457	1.18	3.55095	1.18	0.60484
1.1809	0.51215	1.1808	0.77099	1.1808	4.35457	1.1808	4.21003	1.1808	0.68709
1.1817	0.5202	1.1817	0.88423	1.1817	4.35457	1.1817	4.88311	1.1816	0.81733
1.1825	0.53331	1.1825	1.02937	1.1825	4.26427	1.1825	5.53533	1.1825	1.01537
1.1834	0.55373	1.1834	1.20699	1.1834	4.01199	1.1834	6.12959	1.1833	1.30445
1.1842	0.58353	1.1842	1.41576	1.1842	3.72082	1.1842	6.62983	1.1842	1.71199
1.185	0.6257	1.185	1.65179	1.185	3.40834	1.185	6.87316	1.185	2.26483
1.1859	0.68411	1.1859	1.9072	1.1858	3.08961	1.1858	6.87316	1.1858	2.98649
1.1867	0.7619	1.1867	2.1705	1.1867	2.77698	1.1867	6.87316	1.1867	3.89487
1.1875	0.86099	1.1875	2.42829	1.1875	2.48075	1.1875	6.87316	1.1875	4.99442
1.1883	0.98228	1.1883	2.66597	1.1883	2.20671	1.1884	6.87316	1.1883	6.27235
1.1892	1.12549	1.1892	2.86907	1.1892	1.95876	1.1892	6.70269	1.1892	7.69675
1.19	1.28821	1.19	2.99379	1.19	1.73882	1.19	6.28129	1.19	9.21488
1.1908	1.46434	1.1908	2.99379	1.1908	1.54674	1.191	5.79774	1.1908	10.7567
1.1917	1.64643	1.1917	2.99379	1.1917	1.38119	1.1917	5.27948	1.1917	12.2412
1.1925	1.82554	1.1925	2.99379	1.1925	1.23978	1.1925	4.75168	1.1925	13.5821
1.1934	1.99109	1.1934	2.99379	1.1934	1.11967	1.1933	4.2358	1.1933	14.6987
1.1942	2.13385	1.1942	2.95594	1.1942	1.01849	1.1942	3.74734	1.1941	15.1391
1.195	2.22728	1.195	2.7968	1.195	0.93386	1.195	3.29703	1.195	15.1391
1.1959	2.22728	1.1958	2.61068	1.1958	0.86308	1.1959	2.89053	1.1958	15.1391
1.1967	2.22728	1.1967	2.40937	1.1967	0.80407	1.1967	2.52962	1.1967	15.1391
1.1975	2.22728	1.1975	2.20299	1.1975	0.75489	1.1975	2.21461	1.1975	15.1391
1.1983	2.22728	1.1984	1.99944	1.1984	0.71406	1.1983	1.94296	1.1983	14.635
1.1992	2.20671	1.1992	1.80557	1.1992	0.68024	1.1992	1.71095	1.1992	13.6469
1.2	2.09674	1.2	1.62631	1.2	0.65207	1.2	1.51455	1.2	12.5228
1.2008	1.96815	1.2009	1.46389	1.2008	0.62868	1.2009	1.34885	1.2008	11.3268
1.2017	1.82837	1.2017	1.3195	1.2017	0.60931	1.2017	1.20997	1.2017	10.1155
1.2025	1.68443	1.2025	1.19343	1.2025	0.59277	1.2025	1.09404	1.2025	8.93459
1.2034	1.54227	1.2034	1.08436	1.2033	0.57861	1.2033	0.99733	1.2033	7.81924
1.2042	1.40682	1.2044	0.99078	1.2042	0.56684	1.2043	0.91642	1.2041	6.7927
1.205	1.28165	1.205	0.91136	1.205	0.55701	1.205	0.84922	1.205	5.86823
1.2059	1.1681	1.2059	0.8443	1.2058	0.54881	1.2059	0.79378	1.2058	5.05045
1.2067	1.06677	1.2067	0.78782	1.2067	0.5421	1.2067	0.74789	1.2067	4.33743
1.2075	0.97781	1.2075	0.74059	1.2075	0.53659	1.2075	0.70974	1.2075	3.7235
1.2083	0.90092	1.2084	0.70125	1.2083	0.53197	1.2083	0.67771	1.2084	3.20002
1.2092	0.83566	1.2092	0.66847	1.2092	0.52795	1.2092	0.65088	1.2091	2.75746
1.21	0.78067	1.21	0.64135	1.21	0.52452	1.21	0.62808	1.21	2.38553
1.2108	0.73448	1.2108	0.61884	1.2108	0.52184	1.2109	0.60916	1.2108	2.07394
1.2117	0.69544	1.2117	0.60007	1.2117	0.5196	1.2117	0.59351	1.2117	1.81392
1.2125	0.66265	1.2125	0.58427	1.2125	0.51737	1.2125	0.58025	1.2125	1.59755
1.2134	0.63553	1.2133	0.57131	1.2134	0.51498	1.2134	0.56908	1.2133	1.41785
1.2142	0.61289	1.2143	0.56103	1.2142	0.51305	1.2142	0.55909	1.2141	1.26869
1.215	0.59411	1.215	0.55254	1.215	0.51185	1.215	0.5506	1.215	1.14471
1.2159	0.57876	1.2159	0.54523	1.2158	0.51066	1.2158	0.54359	1.2158	1.04174
1.2167	0.56595	1.2167	0.53897	1.2167	0.50932	1.2167	0.53748	1.2167	0.95606
1.2176	0.55507	1.2175	0.53376	1.2175	0.50813	1.2175	0.53242	1.2175	0.88468
1.2183	0.54628	1.2183	0.52929	1.2183	0.50724	1.2184	0.52825	1.2183	0.82523
1.2192	0.53912	1.2192	0.52541	1.2192	0.50634	1.2192	0.52452	1.2192	0.77546
1.22	0.53316	1.22	0.52199	1.22	0.5053	1.22	0.52124	1.22	0.73403
1.2208	0.52825	1.2209	0.51916	1.2208	0.50455	1.2208	0.51841	1.2208	0.69931
1.2217	0.52422	1.2217	0.51722	1.2217	0.50381	1.2217	0.51618	1.2217	0.66996
1.2225	0.52065	1.2225	0.51543	1.2225	0.50321	1.2225	0.51439	1.2225	0.64522
1.2234	0.51752	1.2233	0.51349	1.2233	0.50291	1.2234	0.51275	1.2233	0.62436
1.2242	0.51498	1.2242	0.51171	1.2242	0.50262	1.2242	0.51126	1.2242	0.60663
1.225	0.51275	1.225	0.51007	1.225	0.50217	1.225	0.50992	1.225	0.59128
1.2259	0.51081	1.2259	0.50873	1.2258	0.50187	1.2258	0.50858	1.2258	0.57802
1.2267	0.50917	1.2267	0.50798	1.2268	0.50187	1.2267	0.50709	1.2267	0.56684
1.2275	0.50798	1.2275	0.50753	1.2275	0.50172	1.2275	0.50589	1.2275	0.55715
1.2283	0.50753	1.2284	0.50679	1.2283	0.50157	1.2283	0.50515	1.2283	0.54881
1.2292	0.50724	1.2292	0.50575	1.2292	0.50142	1.2292	0.50455	1.2291	0.54181
1.23	0.50634	1.23	0.505	1.23	0.50128	1.23	0.50396	1.2302	0.5357
1.2308	0.5053	1.2309	0.5047	1.2308	0.50128	1.2308	0.50336	1.2308	0.53033
1.2317	0.50455	1.2317	0.50426	1.2317	0.50128	1.2317	0.50277	1.2317	0.52527
1.2325	0.50426	1.2325	0.50381	1.2325	0.50113	1.2325	0.50187	1.2325	0.5205
1.2334	0.50411	1.2333	0.50351	1.2333	0.50098	1.2334	0.50113	1.2333	0.51647
1.2342	0.50381	1.2342	0.50321	1.2342	0.50098	1.2342	0.50068	1.2342	0.5132
1.235	0.50366	1.235	0.50291	1.235	0.50083	1.235	0.50038	1.235	0.51022
1.2359	0.50351	1.2359	0.50277	1.2358	0.50068	1.2358	0.50023	1.2358	0.50768
1.2367	0.50291	1.2367	0.50262	1.2367	0.50053	1.2367	0.49993	1.2367	0.50589
1.2375	0.50217	1.2375	0.50247	1.2375	0.50038	1.2375	0.49964	1.2375	0.50455
1.2383	0.50172	1.2384	0.50232	1.2383	0.49978	1.2383	0.49949	1.2383	0.50306
1.2392	0.50128	1.2392	0.50217	1.2392	0.49949	1.2392	0.49949	1.2392	0.50098
1.24	0.50068	1.24	0.50217	1.24	0.49949	1.24	0.49934	1.24	0.49919
1.241	0.50038	1.2408	0.50217	1.2408	0.49949	1.2408	0.49919	1.2408	0.49815
1.2417	0.50038	1.2417	0.50217	1.2417	0.49949	1.2417	0.49919	1.2416	0.4971
1.2425	0.50038	1.2425	0.50202	1.2425	0.49949	1.2425	0.49919	1.2425	0.49621
1.2434	0.50023	1.2434	0.50187	1.2433	0.49964	1.2433	0.49904	1.2433	0.49591
1.2442	0.50023	1.2442	0.50187	1.2442	0.49978	1.2442	0.49889	1.2442	0.49561
1.245	0.49993	1.245	0.50172	1.245	0.49993	1.245	0.49859	1.245	0.49502
1.2459	0.49978	1.2458	0.50157	1.2458	0.50008	1.2458	0.49785	1.2458	0.49442
1.2467	0.49978	1.2467	0.50157	1.2467	0.50023	1.2467	0.49725	1.2466	0.49368
1.2475	0.49978	1.2475	0.50128	1.2475	0.50038	1.2475	0.49681	1.2475	0.49263
1.2484	0.49978	1.2484	0.50068	1.2484	0.50038	1.2484	0.49651	1.2483	0.49174
1.2492	0.49964	1.2492	0.50023	1.2492	0.50038	1.2492	0.49636	1.2491	0.49114
1.25	0.49949	1.25	0.50008	1.25	0.50038	1.25	0.49621	1.25	0.49069
1.2508	0.49949	1.2508	0.50008	1.2508	0.50038	1.2508	0.49621	1.2508	0.49025
1.2518	0.49949	1.2517	0.50008	1.2517	0.50023	1.2517	0.49621	1.2517	0.48995
1.2525	0.49949	1.2525	0.50008	1.2525	0.49993	1.2525	0.49621	1.2525	0.4898
1.2534	0.49949	1.2534	0.50008	1.2533	0.49964	1.2533	0.49621	1.2533	0.48965
1.2542	0.49949	1.2542	0.50008	1.2542	0.49949	1.2542	0.49636	1.2541	0.4895
1.255	0.49949	1.255	0.50038	1.255	0.49949	1.255	0.49636	1.255	0.48891
1.2558	0.49949	1.2558	0.50083	1.2558	0.49949	1.2559	0.49681	1.2558	0.48831
1.2567	0.49949	1.2567	0.50098	1.2567	0.49949	1.2567	0.4971	1.2567	0.48801
1.2575	0.49949	1.2575	0.50098	1.2575	0.49949	1.2575	0.4971	1.2575	0.48772
1.2584	0.49949	1.2584	0.50098	1.2583	0.49949	1.2583	0.49725	1.2583	0.48727
1.2592	0.49949	1.2593	0.50098	1.2592	0.49964	1.2592	0.4974	1.2592	0.48727
1.26	0.49949	1.26	0.50098	1.26	0.49978	1.26	0.4974	1.26	0.48697
1.2609	0.49934	1.2609	0.50098	1.2609	0.49993	1.2609	0.4974	1.2608	0.48697
1.2617	0.49904	1.2617	0.50098	1.2617	0.50008	1.2617	0.4974	1.2617	0.48697
1.2625	0.49889	1.2625	0.50083	1.2625	0.50023	1.2625	0.49725	1.2625	0.48697
1.2634	0.49874	1.2633	0.50068	1.2633	0.50053	1.2634	0.49695	1.2633	0.48697
1.2642	0.49859	1.2642	0.50068	1.2642	0.50068	1.2642	0.49681	1.2641	0.48712
1.265	0.49859	1.265	0.50053	1.265	0.50068	1.265	0.49666	1.265	0.48712
1.2659	0.49859	1.2659	0.50053	1.2658	0.50068	1.2658	0.49651	1.2658	0.48712
1.2667	0.49859	1.2667	0.50053	1.2667	0.50098	1.2667	0.49636	1.2667	0.48712
1.2675	0.49859	1.2675	0.50053	1.2675	0.50142	1.2675	0.49636	1.2675	0.48697
1.2683	0.49874	1.2683	0.50068	1.2683	0.50202	1.2683	0.49636	1.2683	0.48697
1.2692	0.49904	1.2692	0.50083	1.2692	0.50351	1.2692	0.49621	1.2692	0.48682
1.27	0.49919	1.27	0.50113	1.27	0.50664	1.27	0.49621	1.27	0.48667
1.2709	0.49919	1.271	0.50142	1.2708	0.5123	1.2709	0.49621	1.2708	0.48667
1.2717	0.49934	1.2717	0.50142	1.2717	0.52169	1.2717	0.49636	1.2716	0.48667
1.2725	0.49949	1.2725	0.50142	1.2725	0.53719	1.2725	0.49651	1.2725	0.48667
1.2734	0.49978	1.2733	0.50142	1.2734	0.56252	1.2734	0.49666	1.2733	0.48667
1.2742	0.50038	1.2742	0.50142	1.2742	0.60216	1.2742	0.4974	1.2742	0.48667
1.275	0.50038	1.275	0.50142	1.275	0.66221	1.275	0.49859	1.275	0.48652
1.2759	0.50038	1.2759	0.50128	1.2758	0.75087	1.2758	0.50068	1.2758	0.48652
1.2767	0.50038	1.2767	0.50128	1.2767	0.87902	1.2767	0.50455	1.2766	0.48652
1.2775	0.50038	1.2775	0.50128	1.2775	1.05903	1.2775	0.51126	1.2775	0.48652
1.2783	0.50038	1.2783	0.50128	1.2783	1.30415	1.2783	0.52288	1.2783	0.48637
1.2792	0.50008	1.2792	0.50128	1.2792	1.62885	1.2792	0.54225	1.2792	0.48637
1.28	0.50008	1.28	0.50202	1.28	2.04697	1.28	0.57399	1.28	0.48637
1.2809	0.50008	1.2809	0.50381	1.2808	2.56851	1.2809	0.62466	1.2808	0.48637
1.2817	0.50008	1.2817	0.50649	1.2817	3.19824	1.2817	0.70244	1.2817	0.48637
1.2825	0.50008	1.2825	0.51096	1.2826	3.93778	1.2825	0.81882	1.2825	0.48637
1.2833	0.50023	1.2833	0.51856	1.2833	4.7791	1.2834	0.98929	1.2833	0.48652
1.2842	0.50068	1.2842	0.53108	1.2842	5.70253	1.2842	1.23039	1.2842	0.48682
1.285	0.50142	1.285	0.55075	1.285	6.68153	1.285	1.5609	1.285	0.48712
1.2859	0.50247	1.2859	0.58115	1.2859	7.68244	1.2858	2.00301	1.2858	0.48831
1.2867	0.5044	1.2867	0.62734	1.2867	8.66309	1.2867	2.57731	1.2866	0.49129
1.2875	0.50783	1.2875	0.69529	1.2875	9.57728	1.2875	3.3015	1.2875	0.49636
1.2883	0.51335	1.2883	0.79274	1.2883	10.3822	1.2883	4.18842	1.2883	0.5053
1.2892	0.52243	1.2892	0.92909	1.2892	11.0383	1.2892	5.24119	1.2892	0.52065
1.29	0.53719	1.29	1.11356	1.29	11.2438	1.29	6.45161	1.29	0.54657
1.2909	0.56043	1.2908	1.35586	1.2908	11.2438	1.2909	7.79882	1.2908	0.58964
1.2917	0.59605	1.2917	1.6658	1.2917	11.2438	1.2917	9.24647	1.2917	0.65878
1.2925	0.64805	1.2925	2.0504	1.2925	11.2438	1.2925	10.7452	1.2925	0.76652
1.2933	0.72166	1.2934	2.51263	1.2933	11.2438	1.2934	12.2361	1.2933	0.93073
1.2942	0.82418	1.2942	3.05101	1.2942	10.8786	1.2942	13.6526	1.2942	1.17421
1.295	0.96366	1.295	3.65883	1.295	10.2508	1.295	14.9281	1.295	1.52469
1.2958	1.14679	1.2958	4.32253	1.2958	9.52527	1.2959	16.0018	1.2958	2.01583
1.2967	1.3794	1.2967	5.02154	1.2967	8.73834	1.2967	16.6382	1.2966	2.6837
1.2975	1.66684	1.2975	5.72965	1.2975	7.92369	1.2975	16.6382	1.2975	3.56644
1.2984	2.01181	1.2984	6.41704	1.2983	7.11098	1.2984	16.6382	1.2983	4.70087
1.2992	2.41324	1.2992	7.05257	1.2992	6.3245	1.2992	16.6382	1.2992	6.11603
1.3	2.8649	1.3	7.60421	1.3	5.58272	1.3	16.6382	1.3	7.82892
1.3008	3.35664	1.3008	8.04484	1.3008	4.89786	1.3008	16.4066	1.3008	9.83864
1.3017	3.87371	1.3017	8.1119	1.3017	4.27693	1.3017	15.5328	1.3017	12.1218
1.3025	4.39584	1.3025	8.1119	1.3025	3.72276	1.3025	14.4941	1.3025	14.6313
1.3034	4.9004	1.3034	8.1119	1.3033	3.23519	1.3033	13.3443	1.3033	17.2962
1.3042	5.36337	1.3043	8.1119	1.3042	2.81185	1.3042	12.1346	1.3042	20.0197
1.305	5.76243	1.305	8.1119	1.305	2.44722	1.305	10.9109	1.305	22.6884
1.3058	6.07893	1.3058	7.77766	1.3058	2.13534	1.3059	9.71213	1.3058	25.1821
1.3067	6.09949	1.3067	7.31602	1.3067	1.87069	1.3067	8.56966	1.3066	27.3827
1.3075	6.09949	1.3075	6.79046	1.3075	1.64777	1.3075	7.50572	1.3075	29.1809
1.3084	6.09949	1.3084	6.22675	1.3083	1.46121	1.3084	6.53446	1.3083	29.8209
1.3092	6.09949	1.3092	5.64844	1.3092	1.30519	1.3092	5.66304	1.3091	29.8209
1.31	6.09949	1.31	5.07489	1.31	1.17496	1.31	4.8919	1.31	29.8209
1.3108	5.82546	1.3109	4.52206	1.3108	1.06648	1.3108	4.21822	1.3108	29.8209
1.3117	5.47975	1.3117	4.00305	1.3117	0.97618	1.3117	3.63588	1.3117	29.8209
1.3125	5.0889	1.3125	3.52562	1.3125	0.90078	1.3125	3.13714	1.3125	28.9132
1.3134	4.67122	1.3134	3.09423	1.3133	0.83819	1.3133	2.7135	1.3133	27.2299
1.3142	4.2434	1.3142	2.71082	1.3142	0.78663	1.3142	2.35543	1.3142	25.2774
1.315	3.82021	1.315	2.3745	1.315	0.74372	1.315	2.05413	1.315	23.1515
1.3158	3.41356	1.316	2.08303	1.3158	0.70751	1.3159	1.8011	1.3158	20.944
1.3167	3.03268	1.3167	1.8324	1.3167	0.67696	1.3167	1.5898	1.3167	18.7334
1.3175	2.68355	1.3175	1.61871	1.3175	0.65148	1.3175	1.41457	1.3175	16.585
1.3184	2.36854	1.3183	1.43826	1.3183	0.62987	1.3184	1.26869	1.3183	14.551
1.3192	2.08885	1.3192	1.28642	1.3192	0.61125	1.3192	1.14694	1.3194	12.6678
1.3201	1.84447	1.32	1.15886	1.32	0.5953	1.32	1.04517	1.32	10.9568
1.3209	1.63302	1.3209	1.05187	1.3208	0.58204	1.3208	0.96008	1.3208	9.42692
1.3217	1.45182	1.3217	0.96247	1.3217	0.57116	1.3217	0.88915	1.3216	8.07822
1.3225	1.29774	1.3225	0.88781	1.3225	0.56177	1.3225	0.83014	1.3225	6.90401
1.3233	1.16721	1.3234	0.82582	1.3233	0.55388	1.3233	0.78112	1.3233	5.89252
1.3242	1.05739	1.3242	0.77441	1.3242	0.54717	1.3242	0.74014	1.3242	5.02825
1.325	0.9653	1.325	0.73194	1.325	0.54136	1.3251	0.70602	1.325	4.29451
1.3259	0.88811	1.3258	0.69663	1.3258	0.53644	1.3258	0.67726	1.3258	3.67537
1.3267	0.82403	1.3267	0.66727	1.3267	0.53182	1.3267	0.65267	1.3267	3.15562
1.3275	0.77128	1.3275	0.64299	1.3275	0.52765	1.3275	0.63166	1.3275	2.72095
1.3283	0.72777	1.3283	0.62227	1.3283	0.52407	1.3283	0.61363	1.3283	2.35826
1.3292	0.69156	1.3292	0.60454	1.3292	0.52109	1.3292	0.59828	1.3292	2.05591
1.33	0.66131	1.33	0.58934	1.33	0.51886	1.33	0.58517	1.33	1.80394
1.3309	0.63628	1.3309	0.57668	1.3308	0.51692	1.3308	0.57399	1.3308	1.59443
1.3317	0.61542	1.3317	0.56624	1.3317	0.51498	1.3317	0.56431	1.3317	1.42053
1.3325	0.59783	1.3325	0.55775	1.3325	0.51335	1.3325	0.55581	1.3325	1.27584
1.3333	0.58308	1.3334	0.55075	1.3333	0.512	1.3333	0.54881	1.3333	1.15529
1.3342	0.57086	1.3342	0.54464	1.3342	0.51066	1.3342	0.543	1.3342	1.055
1.335	0.56073	1.335	0.53897	1.335	0.50932	1.335	0.53808	1.335	0.97126
1.3359	0.55209	1.3358	0.53361	1.3358	0.50843	1.3359	0.53331	1.3358	0.90078
1.3367	0.54479	1.3367	0.52929	1.3367	0.50783	1.3367	0.52884	1.3367	0.84132
1.3375	0.53897	1.3375	0.52601	1.3375	0.50753	1.3377	0.52527	1.3375	0.7911
1.3383	0.53406	1.3384	0.52318	1.3383	0.50724	1.3383	0.52243	1.3383	0.74893
1.3392	0.52959	1.3392	0.52065	1.3392	0.50664	1.3392	0.52005	1.3392	0.71362
1.34	0.52571	1.34	0.51826	1.34	0.50619	1.34	0.51782	1.34	0.68366
1.3408	0.52243	1.3408	0.51603	1.3408	0.50575	1.3409	0.51588	1.3408	0.65804
1.3417	0.5196	1.3417	0.51394	1.3417	0.50485	1.3417	0.51424	1.3417	0.63598
1.3425	0.51707	1.3425	0.5123	1.3425	0.50411	1.3425	0.51275	1.3425	0.61736
1.3434	0.51498	1.3433	0.51081	1.3433	0.50381	1.3434	0.51126	1.3433	0.60141
1.3442	0.51335	1.3442	0.50932	1.3442	0.50366	1.3442	0.50992	1.3442	0.5877
1.345	0.51185	1.345	0.50843	1.345	0.50336	1.345	0.50873	1.345	0.57593
1.3458	0.51066	1.3459	0.50798	1.3458	0.50291	1.3459	0.50798	1.3458	0.5655
1.3467	0.50962	1.3467	0.50753	1.3467	0.50277	1.3467	0.50753	1.3467	0.55641
1.3475	0.50858	1.3475	0.50709	1.3475	0.50277	1.3475	0.50649	1.3475	0.54866
1.3484	0.50783	1.3484	0.50649	1.3483	0.50277	1.3483	0.505	1.3483	0.54196
1.3492	0.50738	1.3492	0.50575	1.3492	0.50277	1.3492	0.50396	1.3491	0.53585
1.35	0.50679	1.35	0.50545	1.35	0.50277	1.35	0.50336	1.35	0.53063
1.3508	0.50619	1.3509	0.50545	1.3508	0.50277	1.3509	0.50262	1.3508	0.52646
1.3517	0.5056	1.3517	0.50515	1.3517	0.50262	1.3517	0.50187	1.3518	0.52273
1.3525	0.5047	1.3525	0.5047	1.3525	0.50247	1.3525	0.50128	1.3525	0.51931
1.3534	0.50426	1.3534	0.50426	1.3533	0.50247	1.3534	0.50053	1.3533	0.51603
1.3542	0.50411	1.3542	0.50381	1.3542	0.50247	1.3542	0.50008	1.3542	0.51275
1.355	0.50351	1.355	0.50351	1.355	0.50247	1.355	0.50008	1.355	0.50977
1.3559	0.50306	1.3558	0.50336	1.3558	0.50217	1.3559	0.49993	1.3558	0.50723
1.3567	0.50291	1.3567	0.50336	1.3567	0.50172	1.3567	0.49964	1.3566	0.5053
1.3575	0.50262	1.3575	0.50321	1.3575	0.50142	1.3575	0.49919	1.3575	0.50366
1.3584	0.50232	1.3583	0.50291	1.3583	0.50113	1.3583	0.49904	1.3583	0.50217
1.3592	0.50202	1.3592	0.50277	1.3592	0.50098	1.3592	0.49889	1.3592	0.50083
1.36	0.50187	1.36	0.50277	1.36	0.50098	1.36	0.49889	1.36	0.49934
1.3608	0.50187	1.3609	0.50277	1.3608	0.50098	1.3608	0.49889	1.3608	0.498
1.3617	0.50187	1.3617	0.50277	1.3617	0.50098	1.3617	0.49874	1.3617	0.4971
1.3625	0.50172	1.3625	0.50277	1.3625	0.50083	1.3625	0.49874	1.3625	0.49651
1.3633	0.50157	1.3634	0.50277	1.3633	0.50053	1.3634	0.49874	1.3633	0.49591
1.3642	0.50142	1.3642	0.50277	1.3642	0.50038	1.3642	0.49859	1.3642	0.49502
1.365	0.50113	1.365	0.50277	1.365	0.50038	1.365	0.49859	1.365	0.49412
1.3658	0.50098	1.3658	0.50277	1.3658	0.50038	1.3658	0.49859	1.3658	0.49368
1.3667	0.50083	1.3667	0.50277	1.3667	0.50038	1.3667	0.49859	1.3667	0.49353
1.3675	0.50068	1.3675	0.50262	1.3675	0.50038	1.3675	0.49859	1.3675	0.49323
1.3683	0.50068	1.3683	0.50262	1.3683	0.50038	1.3684	0.49859	1.3683	0.49278
1.3692	0.50068	1.3692	0.50262	1.3692	0.50038	1.3692	0.49859	1.3692	0.49248
1.37	0.50068	1.37	0.50247	1.37	0.50053	1.37	0.49859	1.37	0.49218
1.3709	0.50068	1.3709	0.50247	1.3708	0.50068	1.3708	0.49859	1.3708	0.49189
1.3717	0.50068	1.3717	0.50247	1.3717	0.50068	1.3717	0.49859	1.3717	0.49129
1.3725	0.50068	1.3725	0.50247	1.3725	0.50068	1.3725	0.49859	1.3725	0.49084
1.3734	0.50068	1.3734	0.50247	1.3733	0.50068	1.3734	0.49859	1.3733	0.49084
1.3742	0.50068	1.3742	0.50247	1.3742	0.50068	1.3742	0.49844	1.3742	0.49084
1.375	0.50083	1.375	0.50232	1.375	0.50023	1.375	0.49829	1.375	0.49084
1.3758	0.50098	1.3758	0.50232	1.3758	0.49993	1.3758	0.49829	1.3758	0.49084
1.3767	0.50098	1.3767	0.50217	1.3767	0.49993	1.3767	0.49815	1.3767	0.49084
1.3775	0.50098	1.3775	0.50217	1.3775	0.49993	1.3775	0.498	1.3775	0.49069
1.3784	0.50098	1.3783	0.50217	1.3783	0.49978	1.3784	0.498	1.3783	0.49055
1.3792	0.50113	1.3792	0.50187	1.3792	0.49978	1.3792	0.49785	1.3792	0.49025
1.38	0.50128	1.38	0.50128	1.38	0.49978	1.38	0.49755	1.38	0.48965
1.3808	0.50128	1.3809	0.50083	1.3808	0.49993	1.3808	0.4971	1.3808	0.48921
1.3817	0.50128	1.3817	0.50068	1.3817	0.50008	1.3817	0.49681	1.3817	0.48876
1.3825	0.50128	1.3825	0.50053	1.3825	0.50008	1.3825	0.49681	1.3825	0.48846
1.3833	0.50128	1.3834	0.50053	1.3833	0.50008	1.3834	0.49681	1.3833	0.48846
1.3842	0.50113	1.3842	0.50053	1.3842	0.50023	1.3842	0.49681	1.3841	0.48846
1.385	0.50083	1.385	0.50038	1.385	0.50038	1.385	0.49681	1.385	0.48831
1.3859	0.50068	1.3859	0.50038	1.3858	0.50053	1.3859	0.49681	1.3858	0.48816
1.3867	0.50068	1.3867	0.50038	1.3867	0.50083	1.3867	0.49681	1.3867	0.48816
1.3875	0.50068	1.3875	0.50038	1.3875	0.50083	1.3875	0.49695	1.3875	0.48816
1.3883	0.50068	1.3884	0.50038	1.3883	0.50083	1.3883	0.4974	1.3883	0.48816
1.3892	0.50068	1.3892	0.50038	1.3892	0.50083	1.3892	0.49785	1.3891	0.48816
1.39	0.50068	1.39	0.50038	1.39	0.50083	1.39	0.49785	1.39	0.48831
1.3909	0.50068	1.3908	0.50038	1.3909	0.50068	1.3909	0.49785	1.3908	0.48831
1.3917	0.50083	1.3917	0.50038	1.3917	0.50023	1.3917	0.49785	1.3917	0.48831
1.3925	0.50098	1.3925	0.50038	1.3925	0.49993	1.3925	0.498	1.3925	0.48831
1.3934	0.50098	1.3933	0.50038	1.3933	0.49964	1.3933	0.498	1.3933	0.48831
1.3942	0.50113	1.3942	0.50023	1.3943	0.49949	1.3942	0.49785	1.3941	0.48831
1.395	0.50128	1.3951	0.50023	1.395	0.49949	1.3951	0.49785	1.395	0.48831
1.3958	0.50128	1.3958	0.50023	1.3958	0.49934	1.3958	0.49785	1.3959	0.48831
1.3967	0.50128	1.3967	0.50023	1.3967	0.49919	1.3967	0.49785	1.3966	0.48831
1.3975	0.50128	1.3975	0.50023	1.3975	0.49919	1.3975	0.4977	1.3975	0.48816
1.3983	0.50128	1.3983	0.50038	1.3983	0.49919	1.3984	0.49785	1.3983	0.48816
1.3992	0.50113	1.3992	0.50053	1.3992	0.49919	1.3992	0.498	1.3992	0.48801
1.4	0.50098	1.4	0.50068	1.4	0.49919	1.4	0.498	1.4	0.48786
1.4009	0.50098	1.4009	0.50083	1.4009	0.49919	1.4008	0.49785	1.4008	0.48786
1.4017	0.50083	1.4017	0.50098	1.4017	0.49919	1.4017	0.49785	1.4016	0.48786
1.4025	0.50053	1.4025	0.50098	1.4025	0.49919	1.4025	0.49785	1.4025	0.48772
1.4034	0.50038	1.4034	0.50098	1.4033	0.49934	1.4034	0.4977	1.4033	0.48757
1.4042	0.50023	1.4042	0.50098	1.4042	0.49964	1.4042	0.49755	1.4042	0.48757
1.405	0.50008	1.405	0.50098	1.405	0.49964	1.405	0.4971	1.405	0.48757
1.4058	0.49949	1.4059	0.50083	1.4058	0.49964	1.4058	0.49681	1.4058	0.48757
1.4067	0.49904	1.4067	0.50053	1.4067	0.49964	1.4067	0.49681	1.4066	0.48757
1.4075	0.49904	1.4075	0.50038	1.4075	0.49964	1.4075	0.49681	1.4075	0.48727
1.4083	0.49904	1.4084	0.50038	1.4083	0.49964	1.4084	0.49681	1.4083	0.48682
1.4092	0.49904	1.4092	0.50023	1.4092	0.49949	1.4092	0.49681	1.4091	0.48667
1.41	0.49904	1.41	0.50008	1.41	0.49949	1.41	0.49681	1.41	0.48667
1.4109	0.49949	1.4109	0.50008	1.4108	0.49949	1.4108	0.49666	1.4108	0.48667
1.4117	0.49993	1.4117	0.49993	1.4117	0.49949	1.4117	0.49666	1.4117	0.48667
1.4125	0.50008	1.4125	0.49993	1.4125	0.49949	1.4125	0.49666	1.4125	0.48652
1.4134	0.50023	1.4133	0.50008	1.4133	0.49978	1.4134	0.49666	1.4133	0.48652
1.4142	0.50038	1.4142	0.50008	1.4142	0.49993	1.4142	0.49666	1.4142	0.48652
1.415	0.50038	1.415	0.50008	1.415	0.50008	1.415	0.49651	1.415	0.48652
1.4158	0.50053	1.4159	0.50008	1.4159	0.50008	1.4158	0.49651	1.4158	0.48667
1.4167	0.50068	1.4167	0.50038	1.4167	0.50008	1.4167	0.49651	1.4167	0.48667
1.4175	0.50068	1.4175	0.50068	1.4175	0.50008	1.4175	0.49651	1.4175	0.48667
1.4183	0.50068	1.4183	0.50083	1.4183	0.50008	1.4184	0.49651	1.4183	0.48667
1.4192	0.50083	1.4192	0.50113	1.4192	0.50008	1.4192	0.49666	1.4191	0.48682
1.42	0.50098	1.42	0.50128	1.42	0.50008	1.42	0.49695	1.42	0.48712
1.4209	0.50098	1.4209	0.50142	1.4209	0.50008	1.4208	0.4971	1.4208	0.48742
1.4217	0.50098	1.4217	0.50142	1.4217	0.50008	1.4217	0.4971	1.4217	0.48772
1.4225	0.50098	1.4225	0.50142	1.4225	0.50008	1.4225	0.4971	1.4225	0.48772
1.4235	0.50098	1.4234	0.50142	1.4233	0.50008	1.4233	0.4971	1.4233	0.48772
1.4242	0.50098	1.4242	0.50142	1.4242	0.50023	1.4242	0.4971	1.4242	0.48772
1.425	0.50098	1.425	0.50113	1.425	0.50038	1.425	0.4971	1.425	0.48772
1.4259	0.50098	1.4258	0.50098	1.4258	0.50038	1.4259	0.4971	1.4258	0.48772
1.4267	0.50098	1.4267	0.50083	1.4267	0.50038	1.4267	0.4971	1.4267	0.48742
1.4275	0.50113	1.4275	0.50038	1.4275	0.50053	1.4275	0.4971	1.4275	0.48727
1.4284	0.50128	1.4284	0.50008	1.4283	0.50053	1.4283	0.4971	1.4283	0.48727
1.4292	0.50128	1.4292	0.49993	1.4292	0.50038	1.4292	0.49695	1.4294	0.48727
1.43	0.50128	1.43	0.49993	1.43	0.50038	1.43	0.49681	1.43	0.48712
1.4308	0.50128	1.4309	0.49993	1.4309	0.50038	1.4308	0.49666	1.4308	0.48697
1.4317	0.50128	1.4317	0.49993	1.4317	0.50038	1.4317	0.49651	1.4317	0.48667
1.4325	0.50113	1.4325	0.49993	1.4325	0.50038	1.4325	0.49651	1.4325	0.48637
1.4333	0.50098	1.4334	0.50038	1.4333	0.50038	1.4334	0.49651	1.4333	0.48637
1.4342	0.50098	1.4342	0.50083	1.4342	0.50038	1.4342	0.49651	1.4341	0.48637
1.435	0.50098	1.435	0.50083	1.435	0.50038	1.435	0.49651	1.435	0.48637
1.4359	0.50083	1.4358	0.50083	1.4358	0.50038	1.4358	0.49666	1.4358	0.48637
1.4367	0.50053	1.4367	0.50098	1.4367	0.50038	1.4367	0.49695	1.4367	0.48637
1.4375	0.50038	1.4375	0.50113	1.4375	0.50038	1.4375	0.49695	1.4375	0.48637
1.4384	0.50038	1.4384	0.50128	1.4383	0.50053	1.4383	0.49695	1.4383	0.48637
1.4392	0.50038	1.4392	0.50128	1.4392	0.50068	1.4392	0.49695	1.4392	0.48637
1.44	0.50038	1.44	0.50128	1.44	0.50068	1.44	0.49695	1.44	0.48637
1.4408	0.50023	1.4409	0.50128	1.4408	0.50068	1.4409	0.49681	1.4408	0.48652
1.4417	0.50008	1.4417	0.50113	1.4417	0.50068	1.4417	0.49651	1.4417	0.48667
1.4425	0.49993	1.4425	0.50098	1.4425	0.50053	1.4425	0.49651	1.4425	0.48652
1.4433	0.49949	1.4433	0.50098	1.4433	0.50053	1.4433	0.49651	1.4433	0.48637
1.4442	0.49919	1.4442	0.50098	1.4442	0.50053	1.4442	0.49651	1.4441	0.48637
1.445	0.49919	1.445	0.50083	1.445	0.50038	1.445	0.49636	1.445	0.48637
1.446	0.49919	1.4459	0.50053	1.4458	0.50023	1.4459	0.49621	1.4458	0.48637
1.4467	0.49919	1.4467	0.50038	1.4467	0.50008	1.4467	0.49621	1.4467	0.48637
1.4475	0.49919	1.4475	0.50038	1.4475	0.50008	1.4475	0.49621	1.4475	0.48637
1.4483	0.49919	1.4483	0.50038	1.4483	0.50008	1.4483	0.49621	1.4483	0.48637
1.4492	0.49919	1.4492	0.50023	1.4492	0.50008	1.4492	0.49621	1.4491	0.48637
1.45	0.49934	1.45	0.50038	1.45	0.50008	1.45	0.49621	1.45	0.48637
1.4509	0.49964	1.4509	0.50038	1.4508	0.50008	1.4509	0.49621	1.4508	0.48637
1.4517	0.49993	1.4517	0.50038	1.4517	0.50023	1.4517	0.49621	1.4517	0.48637
1.4525	0.50008	1.4525	0.50038	1.4525	0.50053	1.4525	0.49606	1.4527	0.48637
1.4534	0.50008	1.4533	0.50053	1.4534	0.50068	1.4533	0.49591	1.4533	0.48637
1.4542	0.50008	1.4542	0.50083	1.4542	0.50068	1.4542	0.49576	1.4541	0.48652
1.455	0.50008	1.455	0.50098	1.455	0.50068	1.455	0.49561	1.455	0.48667
1.4559	0.50008	1.4559	0.50098	1.4558	0.50068	1.4559	0.49576	1.4558	0.48667
1.4567	0.50038	1.4567	0.50098	1.4567	0.50068	1.4567	0.49576	1.4567	0.48682
1.4575	0.50128	1.4575	0.50098	1.4575	0.50053	1.4575	0.49576	1.4575	0.48697
1.4583	0.50187	1.4584	0.50098	1.4583	0.50053	1.4584	0.49576	1.4583	0.48697
1.4592	0.50202	1.4592	0.50098	1.4592	0.50038	1.4592	0.49576	1.4592	0.48712
1.46	0.50202	1.46	0.50098	1.46	0.50038	1.46	0.49606	1.46	0.48727
1.4609	0.50202	1.4608	0.50113	1.4608	0.50038	1.4609	0.49621	1.4608	0.48727
1.4617	0.50202	1.4617	0.50128	1.4617	0.50023	1.4617	0.49636	1.4616	0.48727
1.4625	0.50202	1.4625	0.50128	1.4625	0.50023	1.4625	0.49651	1.4625	0.48727
1.4634	0.50187	1.4634	0.50128	1.4633	0.50023	1.4633	0.49651	1.4633	0.48727
1.4642	0.50157	1.4642	0.50128	1.4642	0.50008	1.4642	0.49666	1.4642	0.48727
1.465	0.50113	1.465	0.50128	1.465	0.49993	1.465	0.49695	1.465	0.48712
1.4659	0.50098	1.4658	0.50128	1.4658	0.49978	1.4658	0.49725	1.4658	0.48697
1.4667	0.50098	1.4667	0.50128	1.4667	0.49978	1.4667	0.4974	1.4666	0.48682
1.4675	0.50098	1.4675	0.50113	1.4675	0.49978	1.4675	0.49755	1.4675	0.48667
1.4683	0.50083	1.4683	0.50098	1.4683	0.49993	1.4684	0.4977	1.4683	0.48667
1.4692	0.50068	1.4692	0.50083	1.4692	0.50008	1.4692	0.4977	1.4692	0.48667
1.47	0.50068	1.47	0.50068	1.47	0.50008	1.47	0.4977	1.47	0.48667
1.4708	0.50068	1.4709	0.50068	1.4708	0.50008	1.4709	0.4977	1.4708	0.48637
1.4717	0.50068	1.4717	0.50068	1.4717	0.50008	1.4717	0.4977	1.4716	0.48608
1.4725	0.50068	1.4725	0.50053	1.4725	0.50008	1.4725	0.49755	1.4725	0.48578
1.4734	0.50068	1.4733	0.50053	1.4733	0.50008	1.4733	0.49725	1.4733	0.48548
1.4742	0.50068	1.4742	0.50038	1.4742	0.50008	1.4742	0.49725	1.4742	0.48533
1.475	0.50053	1.475	0.50038	1.475	0.50008	1.475	0.4974	1.475	0.48533
1.4758	0.50038	1.4759	0.50038	1.4758	0.50008	1.4759	0.4974	1.4758	0.48533
1.4767	0.50038	1.4767	0.50038	1.4767	0.49978	1.4767	0.49725	1.4767	0.48533
1.4775	0.50053	1.4775	0.50023	1.4775	0.49949	1.4775	0.4971	1.4775	0.48533
1.4784	0.50068	1.4783	0.50008	1.4783	0.49949	1.4783	0.49695	1.4783	0.48548
1.4792	0.50068	1.4792	0.50023	1.4792	0.49949	1.4792	0.49695	1.4791	0.48563
1.48	0.50083	1.48	0.50038	1.48	0.49949	1.48	0.49695	1.48	0.48563
1.4808	0.50068	1.4811	0.50038	1.4808	0.49949	1.4808	0.49695	1.4808	0.48563
1.4817	0.50068	1.4817	0.50038	1.4817	0.49949	1.4817	0.49681	1.4817	0.48563
1.4825	0.50053	1.4825	0.50038	1.4825	0.49964	1.4825	0.49681	1.4825	0.48578
1.4834	0.50068	1.4833	0.50038	1.4833	0.49978	1.4834	0.49681	1.4833	0.48578
1.4842	0.50083	1.4842	0.50068	1.4842	0.49978	1.4842	0.49666	1.4842	0.48578
1.485	0.50083	1.485	0.50083	1.485	0.49978	1.485	0.49651	1.485	0.48578
1.4858	0.50068	1.4859	0.50083	1.4858	0.49978	1.4859	0.49651	1.486	0.48578
1.4867	0.50068	1.4867	0.50083	1.4867	0.49978	1.4867	0.49651	1.4866	0.48578
1.4875	0.50068	1.4875	0.50083	1.4875	0.49978	1.4875	0.49651	1.4875	0.48593
1.4884	0.50068	1.4883	0.50083	1.4883	0.49978	1.4883	0.49636	1.4883	0.48623
1.4892	0.50083	1.4892	0.50053	1.4892	0.49978	1.4892	0.49621	1.4891	0.48637
1.49	0.50083	1.49	0.50053	1.49	0.49978	1.49	0.49621	1.49	0.48637
1.4908	0.50083	1.4909	0.50053	1.4908	0.49993	1.4908	0.49621	1.4908	0.48652
1.4917	0.50083	1.4917	0.50053	1.4917	0.49993	1.4917	0.49621	1.4917	0.48652
1.4925	0.50068	1.4925	0.50053	1.4925	0.50008	1.4925	0.49621	1.4925	0.48652
1.4934	0.50068	1.4934	0.50068	1.4933	0.50008	1.4934	0.49621	1.4933	0.48637
1.4942	0.50053	1.4942	0.50098	1.4942	0.50023	1.4942	0.49621	1.4941	0.48637
1.495	0.50038	1.495	0.50098	1.495	0.50038	1.495	0.49621	1.495	0.48637
1.4958	0.50038	1.4958	0.50098	1.4958	0.50038	1.4959	0.49621	1.4958	0.48637
1.4967	0.50023	1.4967	0.50098	1.4967	0.50053	1.4967	0.49621	1.4967	0.48652
1.4975	0.50023	1.4975	0.50098	1.4975	0.50068	1.4975	0.49621	1.4975	0.48652
1.4984	0.50023	1.4983	0.50098	1.4984	0.50068	1.4984	0.49621	1.4983	0.48652
1.4992	0.50023	1.4992	0.50098	1.4992	0.50113	1.4992	0.49621	1.4994	0.48652
1.5	0.50038	1.5	0.50098	1.5	0.50202	1.5	0.49621	1.5	0.48667
1.5009	0.50038	1.5009	0.50098	1.5008	0.50321	1.5009	0.49666	1.5008	0.48667
1.5017	0.50053	1.5017	0.50098	1.5017	0.505	1.5017	0.49725	1.5016	0.48682
1.5025	0.50053	1.5025	0.50083	1.5025	0.50798	1.5025	0.49755	1.5025	0.48697
1.5033	0.50053	1.5033	0.50068	1.5033	0.51275	1.5033	0.498	1.5033	0.48697
1.5042	0.50053	1.5042	0.50068	1.5042	0.51931	1.5042	0.49859	1.5041	0.48697
1.505	0.50053	1.505	0.50068	1.505	0.5278	1.505	0.49919	1.505	0.48697
1.5059	0.50038	1.5059	0.50068	1.5058	0.53883	1.5058	0.50008	1.5058	0.48697
1.5067	0.49993	1.5067	0.50083	1.5067	0.55298	1.5067	0.50202	1.5067	0.48697
1.5075	0.49993	1.5075	0.50083	1.5075	0.57101	1.5075	0.505	1.5075	0.48682
1.5083	0.49993	1.5083	0.50083	1.5083	0.59456	1.5084	0.50917	1.5083	0.48682
1.5092	0.49993	1.5092	0.50083	1.5093	0.6251	1.5092	0.51454	1.5092	0.48682
1.51	0.49993	1.51	0.50142	1.51	0.66385	1.51	0.52139	1.51	0.48682
1.5109	0.49993	1.5109	0.50217	1.5108	0.71183	1.5109	0.53123	1.5108	0.48667
1.5117	0.50023	1.5117	0.50291	1.5117	0.77039	1.5117	0.54494	1.5117	0.48667
1.5125	0.50053	1.5125	0.50396	1.5125	0.84132	1.5125	0.56356	1.5125	0.48682
1.5133	0.50068	1.5133	0.505	1.5133	0.92685	1.5133	0.58815	1.5133	0.48697
1.5142	0.50068	1.5142	0.50604	1.5142	1.02863	1.5142	0.62004	1.5142	0.48697
1.515	0.50083	1.515	0.50798	1.515	1.14799	1.515	0.66131	1.515	0.48697
1.5159	0.50113	1.5158	0.51126	1.5158	1.28642	1.5158	0.71391	1.5158	0.48727
1.5167	0.50128	1.5167	0.51543	1.5167	1.44422	1.5167	0.78052	1.5166	0.48846
1.5175	0.50142	1.5175	0.52109	1.5175	1.62125	1.5175	0.86412	1.5175	0.4901
1.5183	0.50157	1.5184	0.52899	1.5184	1.81809	1.5184	0.96738	1.5183	0.49219
1.5192	0.50187	1.5192	0.53927	1.5192	2.03386	1.5192	1.0936	1.5191	0.49546
1.52	0.50321	1.52	0.55254	1.52	2.26632	1.52	1.24559	1.52	0.50023
1.5209	0.50575	1.5209	0.56937	1.5208	2.51368	1.5208	1.42604	1.5208	0.50768
1.5217	0.50873	1.5217	0.59053	1.5217	2.77266	1.5217	1.63809	1.5217	0.51886
1.5225	0.512	1.5225	0.61706	1.5225	3.03864	1.5225	1.88381	1.5225	0.53421
1.5233	0.51588	1.5233	0.65029	1.5233	3.30716	1.5234	2.16454	1.5233	0.55507
1.5242	0.5205	1.5242	0.69112	1.5242	3.57419	1.5242	2.48149	1.5242	0.58398
1.525	0.52676	1.525	0.73999	1.525	3.83392	1.525	2.83465	1.525	0.62391
1.5259	0.5354	1.5258	0.79811	1.5258	4.08009	1.5259	3.22253	1.5258	0.678
1.5267	0.54643	1.5267	0.8662	1.5267	4.30718	1.5267	3.64259	1.5266	0.74998
1.5275	0.56058	1.5275	0.94473	1.5275	4.50969	1.5275	4.09052	1.5275	0.84579
1.5283	0.57861	1.5284	1.03474	1.5283	4.68269	1.5283	4.5608	1.5283	0.9723
1.5292	0.60081	1.5294	1.13681	1.5292	4.82246	1.5292	5.04702	1.5291	1.13606
1.53	0.62794	1.53	1.2508	1.53	4.89563	1.53	5.541	1.53	1.34528
1.5309	0.66027	1.5308	1.37597	1.5308	4.89563	1.5309	6.03333	1.5308	1.60947
1.5317	0.69842	1.5317	1.51128	1.5317	4.89563	1.5317	6.51419	1.5317	1.93983
1.5325	0.74342	1.5325	1.65537	1.5325	4.89563	1.5325	6.9733	1.5325	2.34768
1.5334	0.79587	1.5334	1.80692	1.5333	4.89563	1.5333	7.40111	1.5333	2.84463
1.5342	0.85622	1.5342	1.96397	1.5342	4.85241	1.5342	7.78765	1.5342	3.44351
1.535	0.92447	1.535	2.12371	1.535	4.7259	1.535	8.12233	1.535	4.15623
1.5358	1.00017	1.5359	2.28286	1.5358	4.56914	1.5358	8.398	1.5358	4.99338
1.5367	1.08272	1.5367	2.43828	1.5367	4.38631	1.5367	8.59499	1.5366	5.96285
1.5375	1.17213	1.5375	2.58714	1.5375	4.18201	1.5375	8.59499	1.5375	7.07165
1.5384	1.26749	1.5385	2.72557	1.5383	3.96133	1.5384	8.59499	1.5383	8.32468
1.5392	1.36718	1.5392	2.85	1.5392	3.72887	1.5392	8.59499	1.5392	9.72182
1.54	1.46985	1.54	2.95803	1.54	3.4897	1.54	8.59499	1.54	11.2569
1.5408	1.57431	1.5408	3.04699	1.5408	3.24905	1.5409	8.57741	1.5408	12.9187
1.5418	1.67891	1.5417	3.11002	1.5417	3.01078	1.5417	8.36268	1.5417	14.6928
1.5425	1.78069	1.5425	3.11002	1.5425	2.77773	1.5425	8.09044	1.5425	16.5586
1.5434	1.8777	1.5434	3.11002	1.5433	2.55302	1.5434	7.76813	1.5433	18.4874
1.5442	1.96815	1.5442	3.11002	1.5442	2.33948	1.5442	7.40379	1.5442	20.4463
1.545	2.04966	1.545	3.11002	1.545	2.13861	1.545	7.00608	1.545	22.4014
1.5458	2.12014	1.5459	3.10391	1.5458	1.95175	1.5459	6.58393	1.5458	24.3147
1.5467	2.17766	1.5467	3.03462	1.5467	1.77979	1.5467	6.14658	1.5466	26.1445
1.5475	2.21491	1.5475	2.94656	1.5475	1.62304	1.5475	5.70312	1.5475	27.8476
1.5483	2.21491	1.5483	2.84165	1.5483	1.48162	1.5484	5.2613	1.5483	29.3842
1.5492	2.21491	1.5492	2.72289	1.5492	1.35467	1.5492	4.82768	1.5492	30.7217
1.55	2.21491	1.55	2.5937	1.55	1.24112	1.55	4.40851	1.55	31.8286
1.5509	2.21491	1.5508	2.4572	1.5508	1.14068	1.5508	4.00886	1.5508	32.6526
1.5517	2.20656	1.5517	2.31579	1.5517	1.05262	1.5518	3.63171	1.5516	32.6526
1.5525	2.15948	1.5525	2.17244	1.5525	0.97603	1.5525	3.27945	1.5525	32.6526
1.5533	2.10017	1.5534	2.02999	1.5533	0.90972	1.5534	2.95445	1.5533	32.6526
1.5543	2.03028	1.5542	1.89021	1.5542	0.85235	1.5542	2.65747	1.5541	32.6526
1.555	1.95161	1.555	1.75491	1.555	0.80302	1.555	2.38836	1.555	32.6312
1.5558	1.86563	1.5559	1.62587	1.5558	0.76041	1.5558	2.14651	1.5558	31.8009
1.5567	1.77443	1.5567	1.50457	1.5567	0.7236	1.5567	1.9306	1.5567	30.7402
1.5575	1.68085	1.5575	1.39132	1.5575	0.69246	1.5575	1.73912	1.5575	29.4808
1.5583	1.58668	1.5583	1.28657	1.5583	0.66623	1.5584	1.57043	1.5583	28.0541
1.5592	1.49295	1.5592	1.19105	1.5592	0.64388	1.5592	1.42306	1.5591	26.494
1.56	1.40116	1.56	1.10447	1.56	0.62495	1.56	1.29461	1.56	24.8367
1.5609	1.31264	1.5608	1.02639	1.5608	0.60871	1.5608	1.183	1.5608	23.1171
1.5617	1.22801	1.5617	0.95695	1.5617	0.59456	1.5617	1.08689	1.5617	21.3686
1.5625	1.14828	1.5625	0.89586	1.5625	0.58249	1.5625	1.00449	1.5625	19.6222
1.5634	1.07437	1.5633	0.84206	1.5634	0.5722	1.5634	0.93371	1.5633	17.9052
1.5642	1.00657	1.5642	0.79468	1.5642	0.56341	1.5642	0.87306	1.5642	16.2414
1.565	0.94444	1.565	0.75355	1.565	0.55596	1.565	0.8215	1.565	14.6498
1.5659	0.88781	1.5658	0.71809	1.5658	0.5497	1.5659	0.77769	1.5658	13.1449
1.5667	0.83715	1.5667	0.68724	1.5667	0.54404	1.5667	0.74074	1.5667	11.7378
1.5675	0.79215	1.5675	0.66072	1.5675	0.53897	1.5675	0.70915	1.5675	10.4362
1.5683	0.75236	1.5684	0.63822	1.5683	0.5348	1.5683	0.68173	1.5683	9.24334
1.5692	0.71764	1.5692	0.61929	1.5692	0.53108	1.5692	0.65863	1.5692	8.15943
1.57	0.68739	1.57	0.6035	1.57	0.5278	1.57	0.63941	1.57	7.18251
1.5708	0.66102	1.5709	0.58994	1.5708	0.52512	1.5709	0.62257	1.5708	6.30915
1.5717	0.63837	1.5717	0.57787	1.5717	0.52288	1.5717	0.60782	1.5717	5.53459
1.5725	0.61899	1.5725	0.56714	1.5725	0.5208	1.5725	0.5953	1.5725	4.85152
1.5734	0.60216	1.5733	0.5579	1.5734	0.51901	1.5733	0.58442	1.5733	4.25235
1.5742	0.58755	1.5742	0.5503	1.5742	0.51737	1.5742	0.57504	1.5741	3.72991
1.575	0.57518	1.575	0.54404	1.575	0.51558	1.575	0.56684	1.575	3.27706
1.5759	0.56446	1.5758	0.53883	1.5758	0.51409	1.5759	0.55954	1.5758	2.88636
1.5767	0.55537	1.5767	0.53421	1.5767	0.51305	1.5767	0.55313	1.5767	2.55004
1.5775	0.54807	1.5775	0.53003	1.5775	0.5123	1.5775	0.54747	1.5775	2.2614
1.5783	0.54181	1.5784	0.52661	1.5783	0.51141	1.5783	0.54225	1.5783	2.01419
1.5792	0.53644	1.5792	0.52378	1.5792	0.51051	1.5792	0.53763	1.5792	1.80274
1.58	0.53197	1.58	0.52139	1.58	0.50977	1.58	0.53406	1.58	1.62244
1.5808	0.52765	1.5809	0.51945	1.5808	0.50902	1.5809	0.53138	1.5808	1.46925
1.5817	0.52407	1.5817	0.51782	1.5817	0.50858	1.5817	0.52899	1.5817	1.33917
1.5825	0.52169	1.5825	0.51647	1.5825	0.50828	1.5825	0.52631	1.5825	1.2286
1.5834	0.51931	1.5834	0.51513	1.5833	0.50768	1.5833	0.52392	1.5833	1.13428
1.5842	0.51692	1.5842	0.51379	1.5842	0.50664	1.5842	0.52184	1.5842	1.05381
1.585	0.51498	1.585	0.51245	1.585	0.5056	1.585	0.51945	1.585	0.98541
1.5859	0.51335	1.5859	0.51126	1.5858	0.505	1.5859	0.51752	1.5858	0.92641
1.5867	0.512	1.5867	0.51036	1.5867	0.5047	1.5867	0.51618	1.5866	0.87514
1.5875	0.51081	1.5875	0.50947	1.5875	0.5044	1.5875	0.51513	1.5875	0.83104
1.5883	0.50992	1.5883	0.50858	1.5884	0.50411	1.5883	0.51394	1.5884	0.79334
1.5892	0.50947	1.5892	0.50783	1.5892	0.50396	1.5892	0.5123	1.5891	0.76085
1.59	0.50917	1.59	0.50724	1.59	0.50381	1.59	0.51081	1.59	0.73269
1.5908	0.50858	1.5908	0.50649	1.5908	0.50366	1.5909	0.50992	1.5908	0.7081
1.5917	0.50738	1.5917	0.5056	1.5917	0.50366	1.5917	0.50932	1.5917	0.6862
1.5925	0.50634	1.5925	0.50515	1.5925	0.50366	1.5925	0.50858	1.5925	0.66683
1.5934	0.50575	1.5934	0.50515	1.5933	0.50351	1.5933	0.50768	1.5933	0.64969
1.5942	0.50515	1.5942	0.505	1.5942	0.50336	1.5942	0.50664	1.5942	0.63434
1.595	0.50485	1.595	0.50485	1.595	0.50321	1.595	0.50589	1.595	0.62078
1.5959	0.50485	1.5959	0.50485	1.5958	0.50291	1.5959	0.50545	1.5958	0.60886
1.5967	0.50455	1.5968	0.50485	1.5967	0.50262	1.5967	0.505	1.5967	0.59813
1.5975	0.50381	1.5975	0.50485	1.5975	0.50232	1.5975	0.50455	1.5975	0.5886
1.5983	0.50321	1.5984	0.50455	1.5984	0.50187	1.5983	0.50411	1.5984	0.57995
1.5992	0.50306	1.5992	0.50426	1.5992	0.50157	1.5992	0.50366	1.5991	0.57191
1.6	0.50306	1.6	0.50381	1.6	0.50157	1.6	0.50321	1.6	0.56461
1.6009	0.50306	1.6009	0.50306	1.6008	0.50142	1.6009	0.50262	1.6008	0.55805
1.6017	0.50291	1.6017	0.50262	1.6017	0.50128	1.6017	0.50217	1.6017	0.55224
1.6025	0.50277	1.6025	0.50247	1.6025	0.50113	1.6025	0.50202	1.6025	0.54732
1.6033	0.50277	1.6033	0.50247	1.6034	0.50113	1.6033	0.50142	1.6033	0.543
1.6042	0.50277	1.6042	0.50247	1.6042	0.50113	1.6042	0.50098	1.6042	0.53912
1.605	0.50277	1.605	0.50247	1.605	0.50098	1.605	0.50083	1.605	0.53585
1.6058	0.50277	1.6058	0.50247	1.6058	0.50098	1.6059	0.50068	1.6058	0.53257
1.6067	0.50262	1.6067	0.50247	1.6067	0.50083	1.6067	0.50053	1.6067	0.52899
1.6075	0.50232	1.6075	0.50247	1.6075	0.50068	1.6075	0.50023	1.6075	0.52586
1.6084	0.50187	1.6084	0.50232	1.6083	0.50068	1.6084	0.49993	1.6083	0.52318
1.6092	0.50142	1.6092	0.50217	1.6092	0.50053	1.6092	0.49949	1.6091	0.5205
1.61	0.50128	1.61	0.50217	1.61	0.50023	1.61	0.49919	1.61	0.51796
1.6109	0.50128	1.6108	0.50217	1.6108	0.50008	1.6108	0.49904	1.6108	0.51573
1.6117	0.50128	1.6117	0.50217	1.6117	0.50008	1.6117	0.49859	1.6117	0.51394
1.6125	0.50128	1.6125	0.50217	1.6125	0.50008	1.6125	0.49815	1.6125	0.51215
1.6133	0.50128	1.6134	0.50202	1.6133	0.50008	1.6134	0.498	1.6134	0.51022
1.6142	0.50142	1.6142	0.50202	1.6142	0.50008	1.6142	0.498	1.6141	0.50858
1.615	0.50157	1.615	0.50202	1.615	0.50008	1.615	0.49785	1.615	0.50709
1.6158	0.50157	1.6159	0.50202	1.6158	0.50008	1.616	0.4977	1.6158	0.50545
1.6167	0.50157	1.6167	0.50187	1.6167	0.50008	1.6167	0.4977	1.6167	0.50396
1.6175	0.50157	1.6175	0.50142	1.6175	0.50008	1.6175	0.4977	1.6175	0.50291
1.6184	0.50157	1.6184	0.50128	1.6183	0.50008	1.6183	0.4977	1.6183	0.50187
1.6192	0.50157	1.6192	0.50128	1.6192	0.50008	1.6192	0.49755	1.6192	0.50053
1.62	0.50157	1.62	0.50128	1.62	0.50008	1.62	0.4974	1.62	0.49949
1.6209	0.50142	1.6209	0.50128	1.6208	0.50008	1.6208	0.49725	1.6208	0.49889
1.6217	0.50128	1.6217	0.50113	1.6217	0.50008	1.6217	0.4971	1.6217	0.49829
1.6225	0.50113	1.6225	0.50098	1.6225	0.50008	1.6225	0.4971	1.6225	0.4977
1.6233	0.50083	1.6234	0.50083	1.6233	0.50008	1.6234	0.4971	1.6233	0.49695
1.6242	0.50053	1.6242	0.50038	1.6242	0.50038	1.6242	0.4971	1.6241	0.49621
1.625	0.50038	1.625	0.50038	1.625	0.50083	1.625	0.4971	1.625	0.49561
1.6258	0.50038	1.6259	0.50038	1.6258	0.50098	1.6258	0.4971	1.6258	0.49502
1.6267	0.50038	1.6267	0.50038	1.6267	0.50098	1.6267	0.49725	1.6267	0.49427
1.6275	0.50038	1.6275	0.50038	1.6275	0.50098	1.6275	0.49725	1.6275	0.49368
1.6284	0.50038	1.6283	0.50053	1.6283	0.50098	1.6284	0.49725	1.6283	0.49323
1.6292	0.50038	1.6292	0.50098	1.6292	0.50098	1.6292	0.49725	1.6292	0.49293
1.63	0.50038	1.63	0.50113	1.63	0.50083	1.63	0.49725	1.63	0.49293
1.6308	0.50053	1.631	0.50128	1.6308	0.50053	1.6309	0.4971	1.6308	0.49278
1.6317	0.50083	1.6317	0.50128	1.6317	0.50038	1.6317	0.49666	1.6317	0.49263
1.6325	0.50098	1.6325	0.50128	1.6325	0.50038	1.6325	0.49636	1.6325	0.49263
1.6334	0.50098	1.6333	0.50128	1.6333	0.50038	1.6333	0.49636	1.6333	0.49263
1.6342	0.50098	1.6342	0.50142	1.6342	0.50038	1.6342	0.49636	1.6341	0.49218
1.635	0.50098	1.635	0.50157	1.635	0.50023	1.635	0.49636	1.635	0.49144
1.6359	0.50098	1.6359	0.50172	1.6358	0.50008	1.6359	0.49636	1.6358	0.49099
1.6367	0.50098	1.6367	0.50172	1.6367	0.50008	1.6367	0.49651	1.6367	0.49025
1.6375	0.50083	1.6375	0.50157	1.6375	0.49993	1.6375	0.49681	1.6375	0.48965
1.6383	0.50083	1.6383	0.50157	1.6383	0.49964	1.6383	0.49681	1.6383	0.48965
1.6392	0.50068	1.6392	0.50157	1.6392	0.49964	1.6392	0.49695	1.6391	0.48965
1.64	0.50068	1.64	0.50157	1.64	0.49964	1.64	0.4971	1.64	0.48965
1.6408	0.50068	1.6409	0.50128	1.6408	0.49964	1.6409	0.4974	1.6408	0.48965
1.6417	0.50068	1.6417	0.50113	1.6417	0.49964	1.6417	0.4977	1.6417	0.48965
1.6425	0.50068	1.6425	0.50098	1.6425	0.49964	1.6425	0.4977	1.6425	0.48965
1.6433	0.50083	1.6434	0.50098	1.6433	0.49993	1.6433	0.4977	1.6433	0.4895
1.6442	0.50083	1.6442	0.50098	1.6442	0.50023	1.6442	0.4977	1.6441	0.48921
1.645	0.50068	1.645	0.50098	1.6451	0.50023	1.645	0.4977	1.645	0.48906
1.6458	0.50068	1.6459	0.50113	1.6458	0.50023	1.6458	0.4977	1.6458	0.48891
1.6467	0.50068	1.6467	0.50142	1.6467	0.50023	1.6467	0.4977	1.6467	0.48861
1.6475	0.50068	1.6475	0.50157	1.6475	0.50023	1.6475	0.4977	1.6475	0.48861
1.6484	0.50083	1.6483	0.50157	1.6484	0.50023	1.6484	0.4977	1.6483	0.48846
1.6492	0.50083	1.6492	0.50157	1.6492	0.50023	1.6492	0.4977	1.6492	0.48846
1.65	0.50053	1.65	0.50157	1.65	0.50023	1.65	0.4977	1.65	0.48846
1.6509	0.50038	1.6509	0.50157	1.6508	0.50008	1.6508	0.4977	1.6508	0.48846
1.6517	0.50038	1.6517	0.50142	1.6517	0.50008	1.6517	0.4977	1.6517	0.48846
1.6526	0.50038	1.6525	0.50142	1.6525	0.50008	1.6525	0.4977	1.6525	0.48831
1.6534	0.50038	1.6533	0.50142	1.6533	0.50008	1.6534	0.4977	1.6533	0.48801
1.6542	0.50038	1.6542	0.50142	1.6542	0.50008	1.6542	0.49785	1.6542	0.48786
1.655	0.50038	1.655	0.50142	1.6551	0.50008	1.655	0.49785	1.655	0.48772
1.6559	0.50038	1.6559	0.50142	1.6558	0.50023	1.6558	0.4977	1.6558	0.48727
1.6567	0.50038	1.6567	0.50142	1.6567	0.50038	1.6567	0.49785	1.6566	0.48697
1.6575	0.50053	1.6575	0.50142	1.6575	0.50038	1.6575	0.498	1.6575	0.48697
1.6584	0.50083	1.6583	0.50142	1.6583	0.50038	1.6584	0.498	1.6584	0.48667
1.6592	0.50098	1.6592	0.50142	1.6592	0.50068	1.6592	0.498	1.6592	0.48667
1.66	0.50098	1.66	0.50142	1.66	0.50068	1.6601	0.498	1.66	0.48667
1.6608	0.50098	1.6609	0.50128	1.6608	0.50068	1.6608	0.498	1.6608	0.48667
1.6617	0.50098	1.6617	0.50128	1.6617	0.50068	1.6617	0.498	1.6616	0.48667
1.6625	0.50098	1.6625	0.50128	1.6625	0.50068	1.6625	0.498	1.6625	0.48667
[truncated: 11,256 more rows]

## Sheet: Supplementary Fig. 5
Supplementary Fig. 5a			Supplementary Fig. 5b			Supplementary Fig. 5c			Supplementary Fig. 5d
X axis	Y axis		X axis	Y axis		X axis	Y axis		X axis	Y axis
Voltage / V (vs.Ag/AgCl)	Current density / mA cm-2		Voltage / V (vs.Ag/AgCl)	Current density / mA cm-2		Voltage / V (vs.Ag/AgCl)	Current density / mA cm-2		Voltage / V vs.Ag/AgCl)	Current density / mA cm-2
1.75749	37.1978		0.16188	3.73593		-1.08153	-2.21843		1.01525	15.4354
1.74149	33.9919		0.16186	3.72227		-1.08121	-2.20666		1.01474	15.3635
1.73378	32.3402		0.16162	3.71283		-1.08111	-2.19532		1.01424	15.2919
1.72453	30.4615		0.16119	3.69997		-1.08075	-2.18169		1.01374	15.2214
1.71475	28.5428		0.16069	3.68543		-1.0803	-2.16735		1.01324	15.1529
1.70479	26.6498		0.16018	3.67063		-1.0798	-2.15258		1.01275	15.0851
1.69478	24.8084		0.15969	3.65607		-1.0793	-2.13784		1.01226	15.0185
1.68476	23.0285		0.15919	3.64157		-1.0788	-2.12349		1.01177	14.9515
1.67473	21.3137		0.15868	3.627		-1.07831	-2.10942		1.01127	14.884
1.66469	19.6691		0.15818	3.61263		-1.07781	-2.09552		1.01076	14.8163
1.65466	18.0999		0.1577	3.5983		-1.0773	-2.08148		1.01026	14.7493
1.64463	16.6073		0.15721	3.5842		-1.07679	-2.06746		1.00976	14.6844
1.63459	15.1961		0.1567	3.57003		-1.07628	-2.05384		1.00926	14.6194
1.62455	13.874		0.1562	3.5557		-1.07579	-2.04051		1.00875	14.5533
1.61452	12.6461		0.15569	3.5414		-1.0753	-2.02735		1.00824	14.488
1.60449	11.5153		0.15519	3.52713		-1.07479	-2.01403		1.00774	14.4234
1.59446	10.4833		0.15469	3.5131		-1.07427	-2.00061		1.00725	14.3606
1.58442	9.54916		0.15418	3.499		-1.07377	-1.98758		1.00675	14.3027
1.5744	8.71152		0.15368	3.48493		-1.07328	-1.97497		1.00624	14.2453
1.56436	7.96612		0.15318	3.471		-1.0728	-1.96257		1.00573	14.1829
1.55432	7.30696		0.15268	3.45713		-1.0723	-1.94999		1.00523	14.1201
1.54427	6.72896		0.15218	3.44347		-1.07179	-1.93723		1.00473	14.0589
1.53423	6.22572		0.15168	3.42967		-1.07128	-1.92471		1.00424	13.9984
1.52419	5.79028		0.15117	3.41583		-1.07079	-1.91254		1.00373	13.9377
1.51415	5.41656		0.15067	3.4021		-1.0703	-1.90056		1.00323	13.8768
1.50412	5.0992		0.15016	3.3885		-1.0698	-1.88848		1.00273	13.8166
1.49409	4.83376		0.14966	3.37507		-1.06929	-1.87621		1.00224	13.7576
1.48405	4.61556		0.14916	3.36153		-1.06877	-1.86409		1.00175	13.6984
1.474	4.44084		0.14866	3.3481		-1.06827	-1.85233		1.00125	13.6387
1.46396	4.3072		0.14816	3.33473		-1.06778	-1.84083		1.00074	13.5791
1.45393	4.21184		0.14766	3.32148		-1.06728	-1.8293		1.00023	13.5198
1.4439	4.15392		0.14717	3.30847		-1.06677	-1.81755		0.99973	13.4612
1.43386	4.13864		0.14668	3.29543		-1.06626	-1.80586		0.99923	13.4039
1.42382	4.14664		0.14618	3.28229		-1.06576	-1.79456		0.99872	13.3468
1.41379	4.16632		0.14568	3.2691		-1.06527	-1.78348		0.99822	13.2886
1.40375	4.21836		0.14518	3.25599		-1.06477	-1.7724		0.99772	13.231
1.3937	4.29424		0.14468	3.24301		-1.06426	-1.76111		0.99723	13.1731
1.38366	4.3886		0.14417	3.22994		-1.06375	-1.74996		0.99673	13.1136
1.37362	4.49652		0.14367	3.21696		-1.06326	-1.73921		0.99623	13.0563
1.36359	4.61216		0.14318	3.20411		-1.06278	-1.7286		0.99573	13.0005
1.35354	4.7296		0.14267	3.19138		-1.06229	-1.71801		0.99522	12.9451
1.34351	4.843		0.14217	3.17869		-1.06178	-1.70723		0.99473	12.8895
1.33347	4.94544		0.14167	3.16583		-1.06127	-1.69639		0.99422	12.8331
1.32343	5.03044		0.14116	3.15307		-1.06077	-1.68587		0.99373	12.7784
1.31339	5.0928		0.14066	3.14038		-1.06028	-1.67556		0.99323	12.7244
1.30335	5.11952		0.14017	3.12785		-1.05979	-1.66533		0.99275	12.6705
1.29332	5.11176		0.13966	3.11537		-1.05928	-1.6549		0.99225	12.6163
1.28329	5.09744		0.13916	3.10282		-1.05875	-1.64436		0.99175	12.5615
1.27326	5.04152		0.13866	3.09041		-1.05825	-1.63413		0.99124	12.5076
1.26323	4.94892		0.13817	3.07805		-1.05775	-1.62419		0.99074	12.4544
1.25319	4.82272		0.13768	3.06589		-1.05727	-1.61434		0.99024	12.401
1.24314	4.66652		0.13718	3.05381		-1.05676	-1.60435		0.98974	12.3474
1.23309	4.4846		0.13668	3.04162		-1.05624	-1.59421		0.98923	12.2943
1.22305	4.28112		0.13618	3.02937		-1.05573	-1.5843		0.98872	12.2423
1.21301	4.06052		0.13568	3.01711		-1.05523	-1.57461		0.98822	12.1906
1.20297	3.82651		0.13518	3.005		-1.05474	-1.56506		0.98774	12.1398
1.19293	3.58323		0.13468	2.99287		-1.05424	-1.55552		0.98724	12.0891
1.1829	3.33455		0.13417	2.98073		-1.05374	-1.54587		0.98673	12.0382
1.17286	3.08356		0.13367	2.96873		-1.05323	-1.53634		0.98622	11.9876
1.16282	2.83337		0.13317	2.95679		-1.05274	-1.52707		0.98572	11.9369
1.15278	2.58695		0.13268	2.945		-1.05225	-1.51794		0.98523	11.886
1.14274	2.3468		0.13217	2.93311		-1.05175	-1.50877		0.98473	11.8361
1.13271	2.11481		0.13166	2.92116		-1.05124	-1.49939		0.98423	11.7859
1.12267	1.8925		0.13116	2.90931		-1.05073	-1.49009		0.98373	11.7329
1.11264	1.6815		0.13066	2.89754		-1.05023	-1.48105		0.98323	11.6811
1.10261	1.48291		0.13016	2.88592		-1.04974	-1.47215		0.98274	11.6328
1.09258	1.29714		0.12966	2.87425		-1.04924	-1.46326		0.98225	11.5841
1.08253	1.12489		0.12915	2.86261		-1.04873	-1.45418		0.98174	11.5343
1.07248	0.96696		0.12866	2.85108		-1.04822	-1.44515		0.98124	11.4841
1.06244	0.82319		0.12817	2.83964		-1.04772	-1.43641		0.98073	11.4344
1.05241	0.69309		0.12767	2.8284		-1.04724	-1.42784		0.98023	11.3846
1.04237	0.57623		0.12718	2.81716		-1.04674	-1.4193		0.97973	11.3352
1.03233	0.47217		0.12668	2.80581		-1.04623	-1.41059		0.97923	11.2866
1.0223	0.3799		0.12618	2.7944		-1.04571	-1.40182		0.97873	11.2373
1.01226	0.29848		0.12568	2.78306		-1.0452	-1.39329		0.97823	11.1881
1.00221	0.22711		0.12518	2.77182		-1.04471	-1.38497		0.97774	11.14
0.99217	0.165		0.12468	2.76051		-1.04423	-1.37682		0.97724	11.0926
0.98214	0.11102		0.12417	2.74928		-1.04373	-1.36856		0.97674	11.045
0.97211	0.06442		0.12367	2.73814		-1.04322	-1.36016		0.97624	10.9972
0.96207	0.02434		0.12318	2.72712		-1.04272	-1.35192		0.97574	10.9513
0.95204	-0.01021		0.12268	2.71613		-1.04223	-1.34389		0.97524	10.9061
0.94201	-0.03993		0.12217	2.70502		-1.04174	-1.33594		0.97474	10.859
0.93196	-0.06525		0.12167	2.69393		-1.04123	-1.3279		0.97425	10.8118
0.92191	-0.08657		0.12117	2.68294		-1.04072	-1.31971		0.97376	10.7649
0.91187	-0.10439		0.12067	2.67208		-1.04021	-1.31165		0.97327	10.7184
0.90183	-0.11906		0.12017	2.66126		-1.03972	-1.30381		0.97277	10.672
0.89179	-0.13106		0.11966	2.65039		-1.03923	-1.2961		0.97226	10.6254
0.88175	-0.14056		0.11917	2.63961		-1.03873	-1.28835		0.97175	10.5788
0.87172	-0.14764		0.11868	2.62891		-1.03821	-1.28043		0.97125	10.5359
0.86168	-0.15283		0.11819	2.61835		-1.0377	-1.27261		0.97075	10.4944
0.85163	-0.15638		0.1177	2.60786		-1.0372	-1.26503		0.97024	10.4489
0.84159	-0.15809		0.1172	2.59726		-1.03671	-1.25757		0.96973	10.403
0.83155	-0.15808		0.1167	2.58659		-1.03621	-1.25011		0.96922	10.3571
0.82152	-0.15783		0.11619	2.57593		-1.0357	-1.24245		0.96872	10.3113
0.81149	-0.15669		0.11568	2.56537		-1.03518	-1.23482		0.96823	10.2666
0.80145	-0.15467		0.11518	2.55483		-1.03468	-1.22748		0.96773	10.2211
0.79143	-0.15211		0.11468	2.54427		-1.0342	-1.22036		0.96722	10.1748
0.78139	-0.14909		0.11419	2.53381		-1.03371	-1.21327		0.96671	10.1289
0.77134	-0.14572		0.11368	2.52343		-1.03321	-1.20596		0.96621	10.0833
0.7613	-0.14218		0.11318	2.51317		-1.0327	-1.19861		0.96571	10.0384
0.75127	-0.13858		0.11268	2.50281		-1.0322	-1.19148		0.96521	9.99362
0.74123	-0.13505		0.11217	2.4924		-1.03171	-1.18452		0.96471	9.94852
0.73119	-0.13178		0.11167	2.48207		-1.03121	-1.17761		0.9642	9.9041
0.72115	-0.12883		0.11116	2.47183		-1.03071	-1.17051		0.96371	9.85995
0.71112	-0.12633		0.11066	2.4617		-1.03019	-1.16333		0.96322	9.81614
0.70108	-0.12418		0.11016	2.45154		-1.02969	-1.15636		0.96272	9.77267
0.69104	-0.12233		0.10967	2.44139		-1.02919	-1.14959		0.96222	9.7289
0.681	-0.12089		0.10917	2.43132		-1.02869	-1.14292		0.96171	9.68557
0.67096	-0.11981		0.10867	2.42134		-1.02819	-1.13611		0.9612	9.643
0.66093	-0.11917		0.10818	2.4115		-1.02768	-1.12917		0.9607	9.59938
0.65089	-0.11897		0.10769	2.40168		-1.02717	-1.12241		0.96019	9.55124
0.64086	-0.11901		0.10719	2.39178		-1.02668	-1.11586		0.95969	9.50376
0.63082	-0.11926		0.10669	2.38181		-1.02619	-1.1094		0.95919	9.461
0.62077	-0.11971		0.10619	2.37191		-1.02569	-1.1028		0.95869	9.42176
0.61071	-0.12022		0.10568	2.36208		-1.02517	-1.09609		0.9582	9.38381
0.60067	-0.1209		0.10518	2.35221		-1.02467	-1.0896		0.95769	9.34281
0.59063	-0.12169		0.10467	2.3424		-1.02418	-1.08335		0.95719	9.30119
0.58059	-0.12255		0.10417	2.33267		-1.0237	-1.07715		0.95669	9.25943
0.57055	-0.12361		0.10368	2.32303		-1.0232	-1.07086		0.95619	9.21786
0.56051	-0.12501		0.10319	2.31342		-1.02269	-1.0644		0.95569	9.17695
0.55047	-0.12674		0.10268	2.30367		-1.02217	-1.05801		0.95519	9.1351
0.54043	-0.12891		0.10217	2.29396		-1.02168	-1.05187		0.95469	9.09338
0.53038	-0.13187		0.10167	2.28435		-1.02119	-1.04581		0.9542	9.05252
0.52034	-0.13594		0.10117	2.27487		-1.02069	-1.03971		0.95371	9.01195
0.51031	-0.14139		0.10067	2.26541		-1.02017	-1.03343		0.95321	8.97105
0.50028	-0.14865		0.10017	2.25589		-1.01965	-1.0272		0.95271	8.92967
0.49024	-0.15833		0.09967	2.24645		-1.01915	-1.02123		0.9522	8.8881
0.48021	-0.17132		0.09917	2.23707		-1.01866	-1.01538		0.9517	8.84681
0.47018	-0.18884		0.09869	2.22783		-1.01817	-1.00951		0.9512	8.8081
0.46013	-0.21262		0.0982	2.21869		-1.01766	-1.00348		0.95069	8.76781
0.45009	-0.24568		0.0977	2.20944		-1.01714	-0.99744		0.95018	8.72519
0.44005	-0.29244		0.0972	2.20011		-1.01664	-0.99163		0.94968	8.68486
0.43002	-0.35963		0.09669	2.19078		-1.01614	-0.98594		0.94918	8.6451
0.41998	-0.45915		0.09618	2.18156		-1.01565	-0.98026		0.94869	8.60576
0.40995	-0.6128		0.09569	2.17234		-1.01515	-0.97448		0.94819	8.566
0.39992	-0.86009		0.09519	2.1631		-1.01464	-0.96871		0.94768	8.52519
0.38988	-1.25984		0.09468	2.15395		-1.01414	-0.96314		0.94717	8.48495
0.37984	-1.86244		0.09418	2.14487		-1.01365	-0.95769		0.94666	8.44514
0.3698	-2.66582		0.09368	2.13589		-1.01316	-0.95227		0.94617	8.40586
0.35977	-3.61045		0.09318	2.12685		-1.01266	-0.94671		0.94568	8.36671
0.34975	-4.6046		0.09268	2.11775		-1.01214	-0.94108		0.94517	8.32748
0.33971	-5.54136		0.09217	2.10873		-1.01164	-0.93562		0.94467	8.29067
0.32968	-6.31204		0.09167	2.09978		-1.01114	-0.93029		0.94418	8.253
0.31965	-6.79444		0.09118	2.09093		-1.01065	-0.92502		0.94369	8.21362
0.30961	-6.8922		0.09068	2.08204		-1.01015	-0.91964		0.9432	8.17467
0.29956	-6.82356		0.09017	2.07315		-1.00964	-0.91418		0.94269	8.13548
0.28951	-6.66972		0.08967	2.06436		-1.00913	-0.90886		0.94218	8.09652
0.27947	-6.37968		0.08917	2.05565		-1.00864	-0.90371		0.94168	8.05767
0.26943	-6.08832		0.08868	2.04708		-1.00815	-0.89862		0.94117	8.01957
0.25939	-5.8472		0.08819	2.03852		-1.00765	-0.89347		0.94067	7.98219
0.24936	-5.66308		0.0877	2.02985		-1.00713	-0.88822		0.94017	7.94576
0.23932	-5.53024		0.08719	2.02116		-1.00662	-0.88304		0.93968	7.90867
0.22928	-5.43964		0.08669	2.0125		-1.00612	-0.87802		0.93918	7.871
0.21923	-5.37988		0.08619	2.00392		-1.00563	-0.87309		0.93868	7.83386
0.20919	-5.33956		0.08568	1.99531		-1.00514	-0.8682		0.93818	7.79605
0.19916	-5.30816		0.08519	1.98674		-1.00463	-0.86321		0.93768	7.75819
0.18912	-5.2776		0.08469	1.97823		-1.00412	-0.85823		0.93718	7.72052
0.17909	-5.2446		0.08419	1.96981		-1.00363	-0.8534		0.93668	7.68314
0.16906	-5.2122		0.08369	1.96142		-1.00314	-0.84863		0.93618	7.64624
0.15902	-5.19092		0.0832	1.95293		-1.00265	-0.84386		0.93568	7.6089
0.14898	-5.18896		0.08269	1.94447		-1.00214	-0.839		0.93518	7.57181
0.13894	-5.19232		0.08218	1.93609		-1.00162	-0.83412		0.93469	7.53533
0.1289	-5.20152		0.08169	1.92778		-1.00112	-0.8294		0.9342	7.49986
0.11887	-5.21532		0.08119	1.91953		-1.00063	-0.82475		0.93371	7.46452
0.10883	-5.22492		0.08069	1.91124		-1.00013	-0.82013		0.93321	7.42848
0.0988	-5.2246		0.08019	1.903		-0.99963	-0.81545		0.9327	7.3921
0.08877	-5.22272		0.07969	1.89482		-0.99911	-0.81074		0.9322	7.35619
0.07873	-5.21316		0.0792	1.88675		-0.99861	-0.80617		0.9317	7.32124
0.06869	-5.19372		0.07871	1.87876		-0.99811	-0.80168		0.93119	7.28571
0.05864	-5.16584		0.07821	1.87068		-0.99762	-0.79724		0.93068	7.24967
0.04861	-5.13248		0.07771	1.86252		-0.99712	-0.79274		0.93017	7.2141
0.03858	-5.09856		0.07721	1.85437		-0.9966	-0.78816		0.92967	7.17876
0.02855	-5.06744		0.07671	1.84629		-0.99609	-0.7837		0.92918	7.1441
0.01851	-5.0416		0.0762	1.83824		-0.9956	-0.77939		0.92869	7.10914
0.00848	-5.02472		0.0757	1.83017		-0.99511	-0.77517		0.92818	7.07333
-0.00157	-5.0222		0.0752	1.82217		-0.99462	-0.7709		0.92767	7.03795
-0.01162	-5.02512		0.0747	1.81424		-0.99411	-0.76652		0.92716	7.0029
-0.02167	-5.03788		0.0742	1.80638		-0.9936	-0.76222		0.92667	6.96848
-0.0317	-5.06888		0.0737	1.79848		-0.99311	-0.75803		0.92617	6.9341
-0.04174	-5.11872		0.07319	1.79052		-0.99261	-0.7539		0.92567	6.89933
-0.05178	-5.18972		0.07268	1.78262		-0.99212	-0.74977		0.92516	6.8649
-0.06182	-5.28448		0.07218	1.77479		-0.99161	-0.74552		0.92467	6.83105
-0.07186	-5.4064		0.07168	1.76705		-0.9911	-0.74129		0.92418	6.79771
-0.0819	-5.55724		0.07118	1.7593		-0.99059	-0.73719		0.92368	6.7641
-0.09194	-5.73696		0.07068	1.75154		-0.9901	-0.7332		0.92318	6.73
-0.10198	-5.94324		0.07018	1.74386		-0.98961	-0.72923		0.92267	6.6959
-0.11201	-6.17196		0.06968	1.73623		-0.9891	-0.72514		0.92216	6.66248
-0.12205	-6.42028		0.06919	1.72871		-0.98859	-0.72104		0.92166	6.62952
-0.13208	-6.68728		0.0687	1.72125		-0.98808	-0.71709		0.92116	6.59619
-0.14211	-6.97356		0.0682	1.7137		-0.98759	-0.71323		0.92066	6.56286
-0.15215	-7.28096		0.06771	1.7061		-0.9871	-0.70939		0.92016	6.52967
-0.16219	-7.6102		0.0672	1.69853		-0.98659	-0.70544		0.91966	6.49681
-0.17224	-7.96072		0.0667	1.69104		-0.98608	-0.70149		0.91917	6.46433
-0.18227	-8.3322		0.0662	1.68353		-0.98558	-0.6977		0.91866	6.43138
-0.19231	-8.72476		0.06569	1.67602		-0.9851	-0.69404		0.91816	6.39881
-0.20234	-9.13848		0.06518	1.66858		-0.98461	-0.69038		0.91767	6.36695
-0.21238	-9.5732		0.06469	1.66122		-0.9841	-0.68661		0.91716	6.33538
-0.22241	-10.0286		0.0642	1.65391		-0.98358	-0.68277		0.91666	6.3039
-0.23245	-10.5054		0.0637	1.64652		-0.98308	-0.67905		0.91616	6.2719
-0.24249	-11.0039		0.06319	1.63911		-0.98259	-0.67545		0.91566	6.2399
-0.25253	-11.523		0.06269	1.63178		-0.98211	-0.67189		0.91517	6.20876
-0.26257	-12.0624		0.06218	1.62452		-0.9816	-0.66825		0.91468	6.17819
-0.2726	-12.6222		0.06169	1.61731		-0.98108	-0.66452		0.91419	6.14705
-0.28263	-13.2029		0.06119	1.61008		-0.98056	-0.66088		0.91368	6.11543
-0.29266	-13.8044		0.06069	1.60287		-0.98007	-0.6574		0.91317	6.08371
-0.30269	-14.4267		0.06019	1.59573		-0.97958	-0.65397		0.91267	6.05229
-0.31274	-15.0704		0.0597	1.58867		-0.97909	-0.65047		0.91217	6.02148
-0.32278	-15.6147		0.0592	1.5817		-0.97857	-0.64687		0.91167	5.99052
-0.32634	-15.5779		0.0587	1.57469		-0.97805	-0.64335		0.91116	5.95924
-0.32418	-15.3013		0.0582	1.56759		-0.97756	-0.63997		0.91066	5.9279
-0.32032	-14.5116		0.0577	1.5605		-0.97707	-0.63663		0.91016	5.89714
-0.31233	-13.4933		0.05721	1.55348		-0.97658	-0.63326		0.90967	5.86748
-0.30298	-12.4658		0.05671	1.54647		-0.97606	-0.62982		0.90917	5.83733
-0.29317	-11.4908		0.0562	1.53943		-0.97555	-0.62645		0.90866	5.80638
-0.28321	-10.5818		0.05569	1.53244		-0.97505	-0.62323		0.90815	5.77586
-0.27321	-9.73932		0.0552	1.52554		-0.97456	-0.62005		0.90765	5.74552
-0.26319	-8.95904		0.05469	1.51869		-0.97408	-0.61683		0.90715	5.71562
-0.25315	-8.23544		0.05419	1.51181		-0.97357	-0.61351		0.90666	5.68576
-0.24311	-7.56416		0.05368	1.50488		-0.97306	-0.61021		0.90615	5.65571
-0.23307	-6.9424		0.05319	1.49799		-0.97255	-0.60705		0.90565	5.62586
-0.22304	-6.36684		0.05269	1.49117		-0.97206	-0.60394		0.90516	5.59629
-0.21301	-5.83328		0.05219	1.48442		-0.97157	-0.60083		0.90467	5.56733
-0.20298	-5.3386		0.05169	1.47766		-0.97106	-0.5976		0.90418	5.53829
-0.19295	-4.87956		0.05119	1.47091		-0.97054	-0.59439		0.90367	5.51043
-0.18291	-4.45288		0.05068	1.46421		-0.97004	-0.59133		0.90316	5.48281
-0.17287	-4.05492		0.05019	1.45757		-0.96955	-0.58833		0.90266	5.45395
-0.16283	-3.6827		0.0497	1.45104		-0.96905	-0.58533		0.90216	5.42529
-0.15279	-3.33351		0.04921	1.44452		-0.96855	-0.58224		0.90165	5.39662
-0.14276	-3.00401		0.04871	1.43795		-0.96803	-0.57914		0.90116	5.36814
-0.13273	-2.69087		0.04821	1.43133		-0.96752	-0.57614		0.90066	5.33995
-0.12269	-2.39124		0.0477	1.42475		-0.96703	-0.57322		0.90016	5.31167
-0.11266	-2.10201		0.0472	1.41823		-0.96654	-0.57034		0.89966	5.28343
-0.10263	-1.82003		0.0467	1.41169		-0.96605	-0.56742		0.89916	5.25495
-0.09259	-1.54274		0.0462	1.40517		-0.96554	-0.56447		0.89866	5.22686
-0.08255	-1.26787		0.04571	1.3987		-0.96504	-0.56158		0.89816	5.19914
-0.07251	-0.99356		0.04521	1.39229		-0.96455	-0.55878		0.89766	5.1711
-0.06247	-0.7181		0.04471	1.38592		-0.96406	-0.55599		0.89717	5.14443
-0.05243	-0.43967		0.04421	1.37948		-0.96356	-0.55315		0.89666	5.11814
-0.04239	-0.15778		0.0437	1.37304		-0.96304	-0.55026		0.89617	5.0911
-0.03236	0.12753		0.0432	1.36666		-0.96253	-0.54743		0.89568	5.06476
-0.02232	0.41552		0.0427	1.36034		-0.96203	-0.54468		0.89519	5.03848
-0.01227	0.70423		0.0422	1.35407		-0.96154	-0.54196		0.89469	5.01171
-0.00222	0.99011		0.04169	1.34777		-0.96105	-0.53922		0.89418	4.98443
0.00782	1.26784		0.0412	1.34152		-0.96053	-0.53644		0.89367	4.95705
0.01785	1.53045		0.0407	1.33531		-0.96001	-0.53368		0.89316	4.93005
0.02789	1.76863		0.04021	1.32917		-0.95952	-0.53103		0.89267	4.90329
0.03792	1.96957		0.03972	1.32309		-0.95903	-0.5284		0.89216	4.876
0.04795	2.1204		0.03923	1.31697		-0.95854	-0.52577		0.89165	4.84843
0.05799	2.20879		0.03872	1.31077		-0.95802	-0.52307		0.89114	4.82129
0.06803	2.22599		0.03821	1.30459		-0.95751	-0.52038		0.89064	4.79462
0.07807	2.21388		0.03771	1.29846		-0.957	-0.5178		0.89015	4.76867
0.08811	2.18288		0.03721	1.29237		-0.95651	-0.51528		0.88965	4.74268
0.09814	2.11515		0.03672	1.28626		-0.95603	-0.51279		0.88914	4.7163
0.10817	2.0287		0.03621	1.28019		-0.95553	-0.51023		0.88864	4.6904
0.11821	1.9347		0.03571	1.27417		-0.95502	-0.50765		0.88813	4.66522
0.12824	1.84033		0.03521	1.26821		-0.95452	-0.50514		0.88763	4.64031
0.13828	1.74992		0.03471	1.26223		-0.95402	-0.50268		0.88714	4.61505
0.14833	1.66598		0.0342	1.25619		-0.95352	-0.50025		0.88663	4.5894
0.15837	1.58966		0.0337	1.2502		-0.95302	-0.49776		0.88613	4.5638
0.1684	1.52124		0.0332	1.24425		-0.95251	-0.49523		0.88563	4.53858
0.17843	1.46055		0.0327	1.23838		-0.952	-0.49277		0.88514	4.51383
0.18847	1.40683		0.0322	1.23251		-0.9515	-0.49037		0.88465	4.48905
0.1985	1.35937		0.0317	1.22664		-0.95101	-0.48803		0.88414	4.46438
0.20854	1.3176		0.0312	1.22082		-0.95051	-0.48564		0.88364	4.43985
0.21858	1.28083		0.0307	1.21504		-0.94999	-0.48319		0.88313	4.4152
0.22862	1.2484		0.0302	1.20935		-0.94949	-0.4808		0.88263	4.39056
0.23866	1.21973		0.02971	1.20369		-0.94899	-0.47847		0.88212	4.36577
0.2487	1.19456		0.02922	1.19799		-0.9485	-0.4762		0.88162	4.3413
0.25873	1.17276		0.02872	1.19225		-0.948	-0.47389		0.88112	4.3173
0.26877	1.15417		0.02822	1.18652		-0.94748	-0.47152		0.88062	4.29379
0.27881	1.13852		0.02772	1.18083		-0.94697	-0.46919		0.88012	4.27018
0.28885	1.12548		0.02721	1.17515		-0.94649	-0.46698		0.87962	4.24591
0.2989	1.11486		0.02671	1.16947		-0.946	-0.46481		0.87912	4.22166
0.30894	1.10614		0.02621	1.16385		-0.94551	-0.46261		0.87862	4.19765
0.31899	1.0986		0.02571	1.15828		-0.945	-0.46033		0.87812	4.17454
0.32902	1.09137		0.02521	1.15275		-0.94449	-0.45805		0.87762	4.15214
0.33906	1.08401		0.02471	1.14716		-0.94398	-0.45587		0.87712	4.12888
0.34909	1.07672		0.0242	1.14157		-0.9435	-0.45373		0.87662	4.10522
0.35912	1.07027		0.0237	1.13603		-0.94301	-0.45158		0.87612	4.08229
0.36916	1.06706		0.02321	1.13054		-0.94249	-0.44937		0.87564	4.05972
0.3792	1.06787		0.02272	1.12509		-0.94197	-0.44713		0.87515	4.03718
0.38924	1.06974		0.02222	1.11962		-0.94146	-0.44499		0.87464	4.01456
0.39928	1.07735		0.02171	1.11419		-0.94097	-0.44292		0.87413	3.99152
0.40931	1.091		0.02121	1.1088		-0.94049	-0.44086		0.87362	3.96853
0.41935	1.11098		0.02072	1.10346		-0.93998	-0.43872		0.87313	3.94615
0.42939	1.13756		0.02023	1.09819		-0.93946	-0.43655		0.87262	3.92338
0.43942	1.17104		0.01974	1.09289		-0.93895	-0.43448		0.87212	3.90039
0.44946	1.21212		0.01923	1.08754		-0.93845	-0.43246		0.87161	3.87792
0.45951	1.26101		0.01873	1.08219		-0.93796	-0.43045		0.87111	3.85565
0.46955	1.31688		0.01823	1.07688		-0.93746	-0.42837		0.87062	3.83377
0.47958	1.37813		0.01772	1.07161		-0.93694	-0.42625		0.87012	3.81178
0.48961	1.44207		0.01722	1.0663		-0.93643	-0.42424		0.86961	3.78956
0.49965	1.50486		0.01672	1.06103		-0.93593	-0.4223		0.8691	3.76758
0.50968	1.56229		0.01622	1.05581		-0.93545	-0.42038		0.8686	3.74576
0.51971	1.61009		0.01572	1.05066		-0.93496	-0.4184		0.8681	3.72428
0.52975	1.64539		0.01523	1.04549		-0.93445	-0.41637		0.86761	3.70285
0.5398	1.66686		0.01472	1.04027		-0.93393	-0.4144		0.86711	3.68141
0.54984	1.67418		0.01422	1.03509		-0.93344	-0.41251		0.86661	3.65998
0.55988	1.67184		0.01371	1.02995		-0.93295	-0.41063		0.86611	3.63884
0.56992	1.67058		0.01321	1.02487		-0.93245	-0.40871		0.86562	3.61808
0.57996	1.6645		0.01271	1.0198		-0.93194	-0.40672		0.86512	3.59725
0.59	1.65758		0.01221	1.01471		-0.93143	-0.4048		0.86462	3.57612
0.60004	1.65199		0.01171	1.00967		-0.93093	-0.40295		0.86411	3.5547
0.61008	1.64972		0.01121	1.00466		-0.93044	-0.40113		0.86361	3.53369
0.62014	1.6505		0.01072	0.99973		-0.92994	-0.39928		0.86311	3.51317
0.63019	1.6517		0.01024	0.99485		-0.92942	-0.39737		0.8626	3.4932
0.64023	1.65623		0.00974	0.98993		-0.92891	-0.39549		0.86211	3.47346
0.65026	1.66341		0.00924	0.98496		-0.92842	-0.39368		0.86161	3.45238
0.6603	1.6726		0.00874	0.98001		-0.92792	-0.3919		0.86111	3.43111
0.67033	1.68323		0.00824	0.97511		-0.92743	-0.39012		0.86061	3.41074
0.68036	1.69492		0.00774	0.97021		-0.92692	-0.3883		0.86011	3.39041
0.6904	1.70723		0.00723	0.9653		-0.92642	-0.38649		0.85961	3.37038
0.70045	1.71962		0.00673	0.96044		-0.92593	-0.38475		0.85911	3.35092
0.71049	1.73187		0.00623	0.95563		-0.92544	-0.38303		0.85861	3.3325
0.72052	1.74407		0.00574	0.95085		-0.92495	-0.3813		0.85811	3.3144
0.73056	1.75625		0.00524	0.94602		-0.92444	-0.37951		0.85761	3.29589
0.7406	1.76838		0.00473	0.9412		-0.92392	-0.37772		0.85712	3.27726
0.75063	1.78048		0.00423	0.93642		-0.92341	-0.37599		0.85662	3.25852
0.76067	1.7925		0.00373	0.93168		-0.92292	-0.3743		0.85614	3.24006
0.77072	1.80428		0.00322	0.92698		-0.92243	-0.37261		0.85565	3.2214
0.78076	1.81544		0.00273	0.92226		-0.92193	-0.37087		0.85514	3.20237
0.79079	1.82582		0.00223	0.91755		-0.92141	-0.36912		0.85463	3.18346
0.80082	1.83512		0.00173	0.91289		-0.9209	-0.36744		0.85413	3.1649
0.81086	1.84321		0.00124	0.9083		-0.9204	-0.3658		0.85363	3.14668
0.82089	1.85039		0.0007481	0.90372		-0.91991	-0.36416		0.85312	3.1279
0.83093	1.85709		0.000240431	0.89908		-0.91942	-0.36249		0.85262	3.1089
0.84096	1.8638		-0.000266571	0.89442		-0.91891	-0.36078		0.85211	3.09032
0.85101	1.87085		-0.000768263	0.88977		-0.91839	-0.35911		0.85161	3.07206
0.86105	1.87857		-0.00128	0.88518		-0.91789	-0.35751		0.85112	3.05416
0.87108	1.88725		-0.00178	0.88062		-0.9174	-0.35594		0.85062	3.03592
0.88112	1.8975		-0.00228	0.87603		-0.91691	-0.35435		0.85011	3.01747
0.89116	1.90952		-0.00278	0.87147		-0.91641	-0.35271		0.8496	2.99931
0.90119	1.92361		-0.00328	0.86696		-0.9159	-0.35109		0.8491	2.98142
0.91123	1.94029		-0.00378	0.86251		-0.9154	-0.34953		0.8486	2.96373
0.92128	1.96014		-0.00427	0.85806		-0.91491	-0.34799		0.84811	2.94622
0.93133	1.98379		-0.00478	0.85354		-0.91442	-0.34643		0.8476	2.92862
0.94137	2.01145		-0.00529	0.84904		-0.91391	-0.34481		0.8471	2.91097
0.95141	2.04379		-0.0058	0.8446		-0.9134	-0.34321		0.84661	2.89374
0.96144	2.08176		-0.0063	0.84021		-0.9129	-0.34167		0.84611	2.87714
0.97147	2.12626		-0.0068	0.83583		-0.9124	-0.34015		0.84562	2.86036
0.9815	2.17861		-0.00731	0.83143		-0.9119	-0.33864		0.84512	2.8431
0.99154	2.24039		-0.00781	0.82707		-0.91139	-0.33707		0.84461	2.8258
1.00158	2.31328		-0.0083	0.82276		-0.91088	-0.3355		0.8441	2.8087
1.01162	2.39926		-0.00879	0.81851		-0.91038	-0.334		0.8436	2.79168
1.02166	2.5012		-0.00928	0.8143		-0.90989	-0.33252		0.8431	2.77468
1.0317	2.62278		-0.00977	0.81004		-0.90939	-0.33105		0.8426	2.75833
1.04174	2.76916		-0.01028	0.80576		-0.90889	-0.32953		0.8421	2.7419
1.05177	2.94686		-0.01079	0.8015		-0.90837	-0.32797		0.8416	2.72533
1.06181	3.1641		-0.01129	0.79726		-0.90787	-0.3265		0.84111	2.70918
1.07185	3.43156		-0.01179	0.79302		-0.90739	-0.32508		0.8406	2.69266
1.0819	3.76105		-0.0123	0.78879		-0.90691	-0.32368		0.8401	2.67622
1.09194	4.16236		-0.01279	0.7846		-0.90641	-0.32222		0.8396	2.66004
1.10197	4.64124		-0.01329	0.78045		-0.90589	-0.32071		0.8391	2.6439
1.112	5.19716		-0.01379	0.77634		-0.90538	-0.31924		0.8386	2.62796
1.12204	5.8204		-0.0143	0.77219		-0.90489	-0.31783		0.8381	2.61196
1.13207	6.49248		-0.01481	0.76802		-0.9044	-0.31644		0.8376	2.5962
1.1421	7.191		-0.01531	0.76389		-0.90391	-0.31501		0.83711	2.58064
1.15214	7.89436		-0.01581	0.75981		-0.90339	-0.31351		0.83663	2.56656
1.16218	8.5848		-0.0163	0.75577		-0.90287	-0.31205		0.83613	2.5527
1.17222	9.24848		-0.0168	0.75172		-0.90236	-0.31066		0.83563	2.53746
1.18226	9.87692		-0.0173	0.74766		-0.90188	-0.3093		0.83512	2.52182
1.19229	10.4673		-0.0178	0.74366		-0.90139	-0.30791		0.83461	2.50622
1.20233	11.0187		-0.0183	0.7397		-0.90087	-0.30646		0.83411	2.49116
1.21236	11.5314		-0.01878	0.7358		-0.90035	-0.30503		0.83361	2.4759
1.2224	12.0068		-0.01928	0.73188		-0.89985	-0.30366		0.8331	2.461
1.23245	12.447		-0.01978	0.72791		-0.89936	-0.30232		0.8326	2.44686
1.2425	12.8532		-0.02029	0.72393		-0.89887	-0.30096		0.8321	2.4322
1.25255	13.2243		-0.02079	0.71999		-0.89836	-0.29954		0.83161	2.4174
1.26258	13.5597		-0.02129	0.71608		-0.89784	-0.29814		0.83111	2.4028
1.27261	13.8607		-0.0218	0.71215		-0.89734	-0.29682		0.8306	2.38786
1.28264	14.1278		-0.02229	0.70824		-0.89686	-0.29553		0.8301	2.37282
1.29267	14.3619		-0.0228	0.70438		-0.89637	-0.29422		0.82959	2.3581
1.30271	14.5639		-0.0233	0.70056		-0.89587	-0.29283		0.8291	2.34376
1.31274	14.735		-0.02379	0.69674		-0.89535	-0.29144		0.8286	2.32944
1.32279	14.876		-0.0243	0.69289		-0.89485	-0.29013		0.8281	2.31518
1.33283	14.9872		-0.02481	0.68904		-0.89435	-0.28884		0.8276	2.30108
1.34286	15.0709		-0.02531	0.68523		-0.89386	-0.28755		0.8271	2.28735
1.35289	15.1292		-0.02581	0.68147		-0.89336	-0.28619		0.82661	2.27519
1.36293	15.154		-0.02631	0.67772		-0.89284	-0.2848		0.82612	2.26267
1.37297	15.147		-0.02681	0.67396		-0.89234	-0.2835		0.82562	2.24861
1.38301	15.1346		-0.02731	0.67023		-0.89185	-0.28224		0.82511	2.2345
1.39305	15.0854		-0.02781	0.66653		-0.89135	-0.28098		0.8246	2.22054
1.4031	15.0022		-0.0283	0.6629		-0.89085	-0.27965		0.8241	2.20678
1.41314	14.8901		-0.02879	0.65931		-0.89033	-0.27829		0.8236	2.19307
1.42317	14.7559		-0.02929	0.65567		-0.88983	-0.277		0.8231	2.17954
1.43321	14.6076		-0.02979	0.652		-0.88934	-0.27574		0.82261	2.16608
1.44324	14.4526		-0.03029	0.64835		-0.88884	-0.2745		0.82211	2.15291
1.45327	14.2999		-0.03079	0.64474		-0.88834	-0.27322		0.82161	2.13996
1.46331	14.159		-0.03129	0.64113		-0.88783	-0.27191		0.82111	2.12685
1.47336	14.039		-0.0318	0.63751		-0.88733	-0.27065		0.82061	2.11376
1.4834	13.9467		-0.0323	0.63393		-0.88684	-0.26943		0.82011	2.10081
1.49344	13.8986		-0.03279	0.63038		-0.88636	-0.26821		0.81961	2.08799
1.50347	13.9084		-0.03329	0.62687		-0.88586	-0.26694		0.81911	2.07517
1.51351	13.9242		-0.03379	0.62333		-0.88535	-0.26562		0.81861	2.06227
1.52354	13.9988		-0.03429	0.61977		-0.88483	-0.26436		0.81812	2.04957
1.53358	14.1412		-0.03479	0.61625		-0.88433	-0.26314		0.81763	2.03701
1.54362	14.3521		-0.0353	0.61276		-0.88384	-0.26191		0.81714	2.0247
1.55367	14.6355		-0.03579	0.60931		-0.88335	-0.26066		0.81664	2.01234
1.56372	14.9968		-0.03629	0.60585		-0.88283	-0.25938		0.81612	1.9996
1.57374	15.442		-0.0368	0.60239		-0.88232	-0.25812		0.81561	1.98688
1.58377	15.9786		-0.0373	0.59898		-0.88182	-0.25689		0.8151	1.97433
1.59381	16.6116		-0.03779	0.59559		-0.88133	-0.2557		0.81461	1.96214
1.60384	17.3435		-0.03828	0.59225		-0.88084	-0.25449		0.8141	1.94994
1.61387	18.1736		-0.03877	0.58891		-0.88033	-0.25322		0.81359	1.93763
1.6239	19.0996		-0.03927	0.58553		-0.87981	-0.25194		0.81308	1.92543
1.63395	20.1162		-0.03977	0.58213		-0.87931	-0.25073		0.81258	1.91328
1.64398	21.2144		-0.04028	0.57875		-0.87881	-0.24956		0.81209	1.9015
1.65401	22.3882		-0.04078	0.57541		-0.87833	-0.24837		0.81159	1.88971
1.66405	23.6324		-0.04129	0.57206		-0.87783	-0.24713		0.81108	1.87761
1.67408	24.9408		-0.0418	0.56873		-0.87732	-0.2459		0.81057	1.8658
1.68411	26.3087		-0.0423	0.56543		-0.87682	-0.24472		0.81006	1.85427
1.69415	27.732		-0.04279	0.56217		-0.87632	-0.24355		0.80957	1.84277
1.70419	29.2077		-0.04329	0.55892		-0.87582	-0.24237		0.80907	1.83122
1.71424	30.7307		-0.04379	0.55562		-0.87532	-0.24114		0.80857	1.81978
1.72427	32.2956		-0.0443	0.55235		-0.87482	-0.23989		0.80806	1.80844
1.7343	33.9		-0.04481	0.54911		-0.87431	-0.23869		0.80756	1.79721
1.74434	35.5439		-0.0453	0.5459		-0.8738	-0.23753		0.80707	1.78611
1.75438	37.2086		-0.0458	0.5427		-0.87331	-0.23635		0.80658	1.77483
1.75539	37.2119		-0.04631	0.5395		-0.87281	-0.23514		0.80608	1.76368
			-0.04681	0.53632		-0.87231	-0.23389		0.80557	1.75256
			-0.04731	0.53318		-0.8718	-0.2327		0.80506	1.74145
			-0.0478	0.53007		-0.8713	-0.23155		0.80456	1.73048
			-0.04829	0.52701		-0.8708	-0.23038		0.80406	1.71941
			-0.04879	0.52392		-0.87031	-0.22918		0.80356	1.70855
			-0.04929	0.5208		-0.8698	-0.22795		0.80306	1.69794
			-0.04979	0.51769		-0.86928	-0.22676		0.80256	1.68744
			-0.05029	0.51461		-0.86878	-0.22561		0.80206	1.67687
			-0.05079	0.51154		-0.8683	-0.22447		0.80155	1.66608
			-0.05129	0.50846		-0.86781	-0.22332		0.80105	1.6555
			-0.05179	0.50541		-0.86731	-0.22211		0.80055	1.64529
			-0.0523	0.5024		-0.86679	-0.22091		0.80005	1.63515
			-0.05279	0.49941		-0.86629	-0.21976		0.79955	1.62477
			-0.05329	0.4964		-0.8658	-0.21861		0.79905	1.61522
			-0.0538	0.49338		-0.8653	-0.21744		0.79855	1.60638
			-0.0543	0.49039		-0.8648	-0.21623		0.79805	1.59697
			-0.0548	0.48742		-0.86428	-0.21503		0.79757	1.58718
			-0.0553	0.48449		-0.86378	-0.21386		0.79707	1.57731
			-0.0558	0.48155		-0.86328	-0.2127		0.79657	1.56729
			-0.0563	0.47862		-0.86279	-0.21155		0.79606	1.55713
			-0.0568	0.47572		-0.86229	-0.21037		0.79555	1.54719
			-0.0573	0.47285		-0.86177	-0.20917		0.79506	1.53756
			-0.05779	0.47002		-0.86126	-0.20799		0.79455	1.5278
			-0.05828	0.46719		-0.86077	-0.20683		0.79404	1.51801
			-0.05877	0.46432		-0.86028	-0.20569		0.79354	1.50836
			-0.05927	0.46145		-0.85978	-0.20451		0.79303	1.49863
			-0.05978	0.45859		-0.85926	-0.2033		0.79254	1.48929
			-0.06028	0.45576		-0.85874	-0.20213		0.79205	1.4801
			-0.06079	0.45293		-0.85825	-0.201		0.79154	1.47072
			-0.0613	0.45011		-0.85778	-0.19987		0.79103	1.46134
			-0.0618	0.44731		-0.85729	-0.19872		0.79052	1.452
			-0.06229	0.44455		-0.85678	-0.19753		0.79003	1.44272
			-0.06279	0.4418		-0.85626	-0.19634		0.78953	1.43367
			-0.0633	0.43902		-0.85575	-0.19518		0.78903	1.42495
			-0.0638	0.43625		-0.85527	-0.19404		0.78853	1.41618
			-0.06431	0.4335		-0.85478	-0.19291		0.78803	1.40738
			-0.0648	0.43079		-0.85427	-0.1917		0.78754	1.39873
			-0.0653	0.4281		-0.85375	-0.19048		0.78705	1.39001
			-0.0658	0.42539		-0.85325	-0.18932		0.78654	1.38131
			-0.0663	0.42271		-0.85275	-0.1882		0.78604	1.37249
			-0.0668	0.42004		-0.85226	-0.18707		0.78553	1.36357
			-0.06729	0.41742		-0.85176	-0.18586		0.78503	1.35498
			-0.06778	0.41484		-0.85125	-0.18464		0.78453	1.34635
			-0.06828	0.41224		-0.85074	-0.18347		0.78403	1.33773
			-0.06878	0.4096		-0.85025	-0.18232		0.78353	1.32929
			-0.06928	0.40697		-0.84975	-0.18119		0.78303	1.3209
			-0.06978	0.40437		-0.84925	-0.18002		0.78254	1.31255
			-0.07029	0.40178		-0.84874	-0.1788		0.78203	1.3042
			-0.0708	0.39919		-0.84825	-0.17763		0.78153	1.29597
			-0.07129	0.39661		-0.84776	-0.1765		0.78103	1.28789
			-0.07178	0.39407		-0.84727	-0.17539		0.78053	1.27992
			-0.07228	0.39156		-0.84676	-0.1742		0.78003	1.27194
			-0.07278	0.38903		-0.84625	-0.17295		0.77953	1.26411
			-0.07328	0.38648		-0.84574	-0.17175		0.77903	1.25647
			-0.07379	0.38395		-0.84525	-0.1706		0.77854	1.24939
			-0.0743	0.38145		-0.84476	-0.16947		0.77805	1.2424
			-0.07479	0.37897		-0.84426	-0.16826		0.77756	1.23466
			-0.07528	0.3765		-0.84373	-0.167		0.77706	1.22665
			-0.07578	0.37403		-0.84322	-0.16579		0.77655	1.21864
			-0.07628	0.37159		-0.84273	-0.16464		0.77604	1.21078
			-0.07677	0.36917		-0.84225	-0.16351		0.77555	1.20306
			-0.07727	0.36678		-0.84175	-0.16232		0.77504	1.19542
			-0.07776	0.36439		-0.84123	-0.16105		0.77453	1.18758
			-0.07826	0.36197		-0.84071	-0.15982		0.77403	1.17982
			-0.07877	0.35954		-0.84021	-0.15866		0.77352	1.17224
			-0.07928	0.35713		-0.83972	-0.15752		0.77303	1.16486
			-0.07978	0.35475		-0.83923	-0.15634		0.77254	1.15744
			-0.08029	0.35236		-0.83873	-0.15509		0.77203	1.14988
			-0.08079	0.34998		-0.83822	-0.15386		0.77152	1.14244
			-0.08129	0.34762		-0.83771	-0.15271		0.77102	1.13512
			-0.08179	0.3453		-0.83723	-0.15155		0.77052	1.12803
			-0.08228	0.34298		-0.83674	-0.15036		0.77002	1.12085
			-0.08278	0.34064		-0.83624	-0.14909		0.76952	1.11371
			-0.08329	0.3383		-0.83572	-0.14783		0.76902	1.1066
			-0.0838	0.33599		-0.83522	-0.14664		0.76852	1.09945
			-0.08429	0.33371		-0.83471	-0.14547		0.76803	1.09258
			-0.08479	0.33144		-0.83422	-0.14428		0.76753	1.08577
			-0.0853	0.32916		-0.83372	-0.143		0.76703	1.07897
			-0.0858	0.3269		-0.83321	-0.14172		0.76652	1.072
			-0.08629	0.32466		-0.8327	-0.14053		0.76601	1.06495
			-0.08679	0.32245		-0.83221	-0.13935		0.76551	1.05818
			-0.08729	0.32027		-0.83171	-0.13814		0.76501	1.05127
			-0.08778	0.31808		-0.83121	-0.13687		0.76451	1.04453
			-0.08828	0.31587		-0.83069	-0.13557		0.76401	1.038
			-0.08878	0.31366		-0.83019	-0.13434		0.76351	1.03138
			-0.08928	0.31147		-0.82969	-0.13315		0.76301	1.02475
			-0.08978	0.30928		-0.82921	-0.13196		0.76251	1.01811
			-0.09029	0.3071		-0.82872	-0.13071		0.76201	1.01153
			-0.0908	0.30494		-0.82821	-0.12942		0.76151	1.0051
			-0.0913	0.3028		-0.8277	-0.12817		0.76101	0.99886
			-0.09179	0.30069		-0.82721	-0.12696		0.76051	0.99253
			-0.09229	0.29856		-0.82671	-0.12574		0.76	0.98614
			-0.0928	0.29642		-0.82622	-0.12447		0.75951	0.97982
			-0.0933	0.29429		-0.82571	-0.12315		0.75901	0.97352
			-0.09379	0.29219		-0.82519	-0.12186		0.75853	0.96745
			-0.0943	0.29011		-0.82469	-0.12062		0.75803	0.96148
			-0.0948	0.28804		-0.8242	-0.11937		0.75753	0.9553
			-0.0953	0.28596		-0.82371	-0.1181		0.75702	0.94914
			-0.0958	0.2839		-0.82319	-0.11679		0.75651	0.9431
			-0.09629	0.28187		-0.82267	-0.11548		0.75602	0.93722
			-0.09679	0.27987		-0.82217	-0.11421		0.75552	0.93118
			-0.09728	0.27787		-0.82168	-0.11295		0.755	0.92495
			-0.09777	0.27584		-0.82119	-0.11167		0.7545	0.91888
			-0.09828	0.27381		-0.82068	-0.11033		0.754	0.91306
			-0.09879	0.2718		-0.82016	-0.10899		0.75351	0.9074
			-0.09929	0.26981		-0.81965	-0.10773		0.75301	0.90151
			-0.09979	0.26781		-0.81917	-0.10649		0.7525	0.8955
			-0.10029	0.26581		-0.81869	-0.10522		0.75199	0.88973
			-0.10078	0.26383		-0.81819	-0.10389		0.75149	0.88407
			-0.10128	0.26188		-0.81768	-0.10253		0.75099	0.87847
			-0.1018	0.25995		-0.81716	-0.10122		0.7505	0.8729
			-0.10231	0.25799		-0.81667	-0.09993		0.75	0.86741
			-0.1028	0.25604		-0.81619	-0.09865		0.7495	0.86184
			-0.1033	0.2541		-0.81569	-0.0973		0.749	0.85646
			-0.1038	0.25218		-0.81517	-0.09591		0.74851	0.85118
			-0.1043	0.25028		-0.81466	-0.09455		0.74801	0.84562
			-0.1048	0.24837		-0.81416	-0.09325		0.74751	0.84024
			-0.1053	0.24648		-0.81367	-0.09196		0.74701	0.83491
			-0.1058	0.24461		-0.81317	-0.09061		0.7465	0.82958
			-0.1063	0.24276		-0.81266	-0.0892		0.746	0.82429
			-0.10679	0.24094		-0.81215	-0.08783		0.7455	0.81902
			-0.10727	0.23911		-0.81165	-0.08649		0.745	0.81388
			-0.10778	0.23726		-0.81116	-0.08517		0.7445	0.80872
			-0.10828	0.23541		-0.81066	-0.08381		0.744	0.80355
			-0.10878	0.23358		-0.81015	-0.08241		0.74351	0.79833
			-0.10928	0.23176		-0.80965	-0.08103		0.743	0.79313
			-0.10978	0.22993		-0.80916	-0.07969		0.7425	0.78805
			-0.11029	0.22812		-0.80867	-0.07836		0.74201	0.78306
			-0.11078	0.22633		-0.80818	-0.07701		0.74151	0.77817
			-0.11128	0.22457		-0.80766	-0.07557		0.74101	0.77332
			-0.11179	0.22279		-0.80715	-0.07412		0.74051	0.7684
			-0.11229	0.22099		-0.80665	-0.07275		0.74001	0.76342
			-0.11279	0.21921		-0.80616	-0.07139		0.73952	0.75851
			-0.11329	0.21745		-0.80566	-0.07001		0.73903	0.75376
			-0.11379	0.21572		-0.80516	-0.06854		0.73853	0.74897
			-0.11429	0.21399		-0.80464	-0.06706		0.73802	0.74403
			-0.11479	0.21225		-0.80413	-0.06565		0.73751	0.73914
			-0.11529	0.21053		-0.80365	-0.06426		0.737	0.73435
			-0.11578	0.20883		-0.80316	-0.06288		0.73651	0.72972
			-0.11627	0.20716		-0.80265	-0.06141		0.736	0.725
			-0.11676	0.20548		-0.80213	-0.0599		0.73549	0.72025
			-0.11726	0.20379		-0.80162	-0.05845		0.73499	0.71559
			-0.11777	0.20208		-0.80113	-0.05703		0.73448	0.71081
			-0.11827	0.20039		-0.80063	-0.05563		0.73399	0.70631
			-0.11877	0.19872		-0.80014	-0.05417		0.7335	0.70188
			-0.11928	0.19704		-0.79963	-0.05267		0.73299	0.69731
			-0.11978	0.19537		-0.79913	-0.05121		0.73248	0.69287
			-0.12028	0.19371		-0.79864	-0.04979		0.73197	0.68836
			-0.12078	0.19208		-0.79815	-0.04836		0.73147	0.6838
			-0.12127	0.19046		-0.79765	-0.04687		0.73098	0.67934
			-0.12178	0.18881		-0.79714	-0.04532		0.73047	0.67502
			-0.12229	0.18717		-0.79662	-0.04381		0.72997	0.67071
			-0.1228	0.18555		-0.79612	-0.04234		0.72947	0.66652
			-0.1233	0.18396		-0.79563	-0.04088		0.72898	0.6624
			-0.12379	0.18237		-0.79513	-0.03938		0.72849	0.65806
			-0.12429	0.18077		-0.79463	-0.03781		0.72799	0.65382
			-0.12479	0.17918		-0.79411	-0.03626		0.72748	0.64956
			-0.12529	0.17761		-0.79361	-0.03477		0.72697	0.64527
			-0.12579	0.17606		-0.79311	-0.03328		0.72647	0.64114
			-0.12627	0.17454		-0.79262	-0.03177		0.72596	0.63699
			-0.12676	0.173		-0.79212	-0.03018		0.72546	0.6328
			-0.12726	0.17145		-0.7916	-0.02858		0.72496	0.62865
			-0.12777	0.1699		-0.79109	-0.02705		0.72446	0.62461
			-0.12828	0.16836		-0.7906	-0.02555		0.72397	0.62065
			-0.12878	0.16683		-0.79012	-0.02406		0.72347	0.61673
			-0.12929	0.1653		-0.78962	-0.02249		0.72296	0.61285
			-0.12979	0.16377		-0.78911	-0.02087		0.72246	0.60894
			-0.13028	0.16227		-0.78861	-0.0193		0.72197	0.60495
			-0.13077	0.16079		-0.78812	-0.01775		0.72147	0.60093
			-0.13127	0.1593		-0.78762	-0.01621		0.72096	0.59695
			-0.13178	0.15779		-0.78712	-0.01459		0.72046	0.59316
			-0.13229	0.15629		-0.78661	-0.01293		0.71997	0.5894
			-0.13279	0.15482		-0.7861	-0.01131		0.71948	0.58566
			-0.13329	0.15336		-0.7856	-0.00972		0.71899	0.58191
			-0.13379	0.1519		-0.7851	-0.00815		0.71848	0.57804
			-0.13429	0.15044		-0.7846	-0.00653		0.71797	0.57429
			-0.13479	0.14899		-0.78409	-0.00485		0.71747	0.57054
			-0.13528	0.14756		-0.78358	-0.00319		0.71697	0.56669
			-0.13577	0.14615		-0.78308	-0.00157		0.71647	0.56285
			-0.13626	0.14475		-0.78259	2.85169e-05		0.71596	0.55905
			-0.13676	0.14333		-0.78209	0.00168		0.71545	0.55527
			-0.13727	0.1419		-0.78157	0.00341		0.71495	0.55149
			-0.13778	0.14047		-0.78105	0.00512		0.71446	0.548
			-0.13827	0.13907		-0.78056	0.00676		0.71396	0.54451
			-0.13877	0.13766		-0.78007	0.00836		0.71345	0.54092
			-0.13927	0.13625		-0.77958	0.00999		0.71295	0.53739
			-0.13977	0.13486		-0.77907	0.01171		0.71244	0.53387
			-0.14027	0.13349		-0.77855	0.01345		0.71195	0.53046
			-0.14077	0.13212		-0.77805	0.01512		0.71145	0.52709
			-0.14127	0.13074		-0.77757	0.01677		0.71095	0.52371
			-0.14178	0.12935		-0.77708	0.01844		0.71045	0.52022
			-0.14229	0.12798		-0.77658	0.0202		0.70995	0.51685
			-0.14278	0.12663		-0.77606	0.02199		0.70946	0.51339
			-0.14328	0.12529		-0.77554	0.02371		0.70896	0.5099
			-0.14379	0.12394		-0.77505	0.02538		0.70846	0.50671
			-0.14428	0.12259		-0.77457	0.02706		0.70795	0.50346
			-0.14478	0.12127		-0.77407	0.02884		0.70745	0.50003
			-0.14527	0.11997		-0.77355	0.03067		0.70695	0.49664
			-0.14577	0.11867		-0.77304	0.03242		0.70644	0.49331
			-0.14626	0.11737		-0.77254	0.03413		0.70594	0.49011
			-0.14676	0.11605		-0.77205	0.03585		0.70545	0.48698
			-0.14726	0.11474		-0.77155	0.03765		0.70495	0.48384
			-0.14776	0.11344		-0.77104	0.0395		0.70445	0.48069
			-0.14826	0.11215		-0.77054	0.04127		0.70395	0.47755
			-0.14877	0.11085		-0.77005	0.04299		0.70345	0.47439
			-0.14927	0.10956		-0.76957	0.04472		0.70295	0.47128
			-0.14976	0.10828		-0.76907	0.04652		0.70245	0.46831
			-0.15025	0.10702		-0.76856	0.04842		0.70195	0.4652
			-0.15075	0.10576		-0.76805	0.05027		0.70145	0.46205
			-0.15126	0.10448		-0.76755	0.05205		0.70095	0.45888
			-0.15176	0.10321		-0.76706	0.05383		0.70046	0.45575
			-0.15226	0.10195		-0.76655	0.05567		0.69997	0.45291
			-0.15276	0.10071		-0.76604	0.05761		0.69948	0.45009
			-0.15326	0.09946		-0.76553	0.05951		0.69898	0.44708
			-0.15376	0.09821		-0.76504	0.06133		0.69847	0.44413
			-0.15426	0.09698		-0.76455	0.06314		0.69796	0.44114
			-0.15475	0.09577		-0.76405	0.06499		0.69747	0.43816
			-0.15524	0.09457		-0.76353	0.06694		0.69697	0.43527
			-0.15574	0.09335		-0.76302	0.0689		0.69646	0.43234
			-0.15625	0.09212		-0.76252	0.07078		0.69595	0.42947
			-0.15676	0.09089		-0.76203	0.07264		0.69545	0.42659
			-0.15726	0.08967		-0.76153	0.07451		0.69496	0.42366
			-0.15776	0.08846		-0.76103	0.07646		0.69446	0.42082
			-0.15826	0.08725		-0.76052	0.07841		0.69395	0.41802
			-0.15876	0.08605		-0.76002	0.0803		0.69344	0.4152
			-0.15927	0.08485		-0.75953	0.08217		0.69294	0.41238
			-0.15976	0.08367		-0.75904	0.08406		0.69244	0.40966
			-0.16026	0.08249		-0.75854	0.08606		0.69194	0.40696
			-0.16077	0.0813		-0.75803	0.08808		0.69144	0.40421
			-0.16128	0.0801		-0.75752	0.09004		0.69094	0.40149
			-0.16179	0.07892		-0.75703	0.09197		0.69045	0.39873
			-0.16229	0.07775		-0.75654	0.09391		0.68996	0.39608
			-0.16279	0.07659		-0.75604	0.09594		0.68946	0.39345
			-0.16329	0.07542		-0.75552	0.098		0.68896	0.39078
			-0.16379	0.07426		-0.75501	0.10001		0.68845	0.38815
			-0.16429	0.07312		-0.75451	0.10197		0.68794	0.38563
			-0.16478	0.07198		-0.75402	0.10394		0.68744	0.3831
			-0.16527	0.07085		-0.75352	0.10598		0.68694	0.38042
			-0.16577	0.06973		-0.75301	0.10809		0.68644	0.3778
			-0.16626	0.06859		-0.7525	0.11017		0.68594	0.37531
			-0.16676	0.06745		-0.752	0.11218		0.68544	0.37287
			-0.16727	0.06632		-0.75151	0.11416		0.68494	0.37028
			-0.16777	0.06519		-0.75102	0.11617		0.68444	0.36758
			-0.16827	0.06406		-0.75052	0.11827		0.68393	0.36506
			-0.16878	0.06293		-0.75001	0.12038		0.68344	0.36261
			-0.16927	0.06182		-0.74951	0.12242		0.68294	0.36024
			-0.16977	0.06071		-0.74902	0.12447		0.68244	0.35814
			-0.17028	0.05961		-0.74853	0.12654		0.68194	0.35574
			-0.17077	0.05848		-0.74802	0.1287		0.68144	0.35304
			-0.17128	0.05737		-0.7475	0.13088		0.68094	0.35063
			-0.17179	0.05626		-0.747	0.133		0.68046	0.34841
			-0.17228	0.05517		-0.7465	0.1351		0.67996	0.34603
			-0.17278	0.05408		-0.746	0.1372		0.67946	0.34363
			-0.17329	0.05298		-0.74549	0.13938		0.67895	0.34122
			-0.17378	0.0519		-0.74498	0.1416		0.67844	0.33878
			-0.17428	0.05082		-0.74448	0.14376		0.67795	0.33651
			-0.17477	0.04975		-0.74399	0.1459		0.67745	0.33426
			-0.17526	0.04869		-0.7435	0.14803		0.67693	0.3319
			-0.17575	0.04762		-0.74299	0.15025		0.67643	0.32962
			-0.17626	0.04653		-0.74246	0.15254		0.67593	0.32727
			-0.17677	0.04546		-0.74196	0.15476		0.67544	0.32504
			-0.17727	0.04439		-0.74147	0.1569		0.67495	0.32295
			-0.17777	0.04332		-0.74099	0.15902		0.67444	0.32064
			-0.17828	0.04224		-0.7405	0.16123		0.67393	0.3183
			-0.17878	0.04117		-0.73998	0.16352		0.67343	0.31602
			-0.17927	0.04012		-0.73947	0.16578		0.67293	0.31383
			-0.17977	0.03907		-0.73897	0.16799		0.67243	0.3116
			-0.18027	0.03801		-0.73849	0.17018		0.67194	0.30944
			-0.18079	0.03694		-0.73799	0.17243		0.67143	0.30734
			-0.18129	0.03588		-0.73748	0.17478		0.67094	0.30523
			-0.18179	0.03483		-0.73696	0.17713		0.67045	0.30308
			-0.18229	0.03378		-0.73646	0.1794		0.66995	0.30084
			-0.18279	0.03274		-0.73597	0.18162		0.66945	0.29864
			-0.18329	0.03169		-0.73548	0.18389		0.66894	0.29641
			-0.18379	0.03066		-0.73497	0.18627		0.66844	0.2943
			-0.18428	0.02963		-0.73446	0.18867		0.66794	0.29233
			-0.18477	0.02863		-0.73396	0.19098		0.66743	0.29022
			-0.18526	0.02761		-0.73346	0.19325		0.66693	0.28823
			-0.18577	0.02657		-0.73297	0.19556		0.66643	0.28635
			-0.18627	0.02553		-0.73246	0.19798		0.66594	0.28446
			-0.18677	0.0245		-0.73195	0.20041		0.66544	0.28243
			-0.18727	0.02347		-0.73146	0.20273		0.66494	0.28034
			-0.18777	0.02244		-0.73097	0.20502		0.66444	0.2784
			-0.18827	0.02141		-0.73048	0.20733		0.66394	0.27642
			-0.18877	0.02039		-0.72997	0.20976		0.66344	0.27443
			-0.18926	0.01938		-0.72946	0.21227		0.66294	0.27253
			-0.18975	0.01836		-0.72896	0.21469		0.66244	0.27057
			-0.19027	0.01733		-0.72847	0.21705		0.66194	0.26847
			-0.19078	0.01631		-0.72797	0.21942		0.66145	0.26657
			-0.19128	0.01528		-0.72747	0.2219		0.66097	0.26486
			-0.19177	0.01428		-0.72695	0.22448		0.66047	0.26298
			-0.19227	0.01326		-0.72644	0.22696		0.65996	0.26096
			-0.19276	0.01225		-0.72595	0.22937		0.65945	0.25902
			-0.19328	0.01129		-0.72546	0.23177		0.65894	0.25706
			-0.19378	0.0103		-0.72496	0.23427		0.65845	0.25505
			-0.19426	0.00928		-0.72444	0.23688		0.65794	0.25311
			-0.19475	0.00826		-0.72393	0.23943		0.65743	0.25123
			-0.19525	0.00725		-0.72343	0.24191		0.65692	0.24943
			-0.19575	0.00623		-0.72294	0.24438		0.65642	0.24778
			-0.19627	0.00521		-0.72244	0.24689		0.65593	0.24602
			-0.19677	0.00421		-0.72193	0.24949		0.65543	0.2442
			-0.19726	0.0032		-0.72142	0.25205		0.65492	0.24244
			-0.19777	0.00218		-0.72093	0.25455		0.65442	0.24057
			-0.19827	0.00117		-0.72045	0.25703		0.65391	0.23874
			-0.19877	0.000166551		-0.71995	0.25957		0.65341	0.23692
			-0.19927	-0.00082909		-0.71945	0.26223		0.65291	0.23523
			-0.19977	-0.00184		-0.71893	0.26489		0.65241	0.23365
			-0.20028	-0.00286		-0.71843	0.26747		0.65191	0.23184
			-0.20078	-0.00387		-0.71794	0.27002		0.65141	0.23013
			-0.20128	-0.00487		-0.71745	0.27262		0.65092	0.22852
			-0.20178	-0.00588		-0.71694	0.27534		0.65042	0.22666
			-0.20228	-0.00689		-0.71642	0.27806		0.64992	0.22499
			-0.20278	-0.0079		-0.71592	0.28069		0.64941	0.22335
			-0.20328	-0.00889		-0.71542	0.28328		0.64891	0.22157
			-0.20378	-0.00989		-0.71493	0.28591		0.64841	0.21986
			-0.20427	-0.01086		-0.71443	0.28865		0.6479	0.21824
			-0.20476	-0.01185		-0.71391	0.29145		0.6474	0.21673
			-0.20526	-0.01286		-0.7134	0.29417		0.6469	0.21512
			-0.20576	-0.01388		-0.7129	0.29682		0.6464	0.21333
			-0.20626	-0.01489		-0.71242	0.29945		0.64591	0.21161
			-0.20676	-0.0159		-0.71193	0.30214		0.6454	0.21
			-0.20727	-0.01692		-0.71142	0.30494		0.64489	0.20837
			-0.20777	-0.01793		-0.71092	0.30769		0.64439	0.20686
			-0.20827	-0.01894		-0.71042	0.31039		0.6439	0.20534
			-0.20877	-0.01994		-0.70993	0.31309		0.6434	0.20372
			-0.20926	-0.02095		-0.70943	0.31587		0.64289	0.20232
			-0.20977	-0.02198		-0.70892	0.31875		0.64239	0.20076
			-0.21028	-0.023		-0.70841	0.3216		0.6419	0.19913
			-0.21078	-0.02401		-0.7079	0.32438		0.64141	0.19775
			-0.21127	-0.02502		-0.7074	0.32715		0.64092	0.19612
			-0.21177	-0.02604		-0.70691	0.32997		0.64041	0.19444
			-0.21228	-0.02707		-0.7064	0.33288		0.6399	0.19302
			-0.21278	-0.02809		-0.70589	0.33579		0.6394	0.19147
			-0.21327	-0.0291		-0.70539	0.33862		0.6389	0.19003
			-0.21376	-0.0301		-0.70489	0.34144		0.6384	0.18864
			-0.21425	-0.0311		-0.7044	0.34429		0.63789	0.18711
			-0.21475	-0.03212		-0.70388	0.34728		0.63738	0.18551
			-0.21525	-0.03316		-0.70336	0.35028		0.63688	0.18405
			-0.21575	-0.03419		-0.70286	0.35317		0.63639	0.18264
			-0.21626	-0.03522		-0.70238	0.35599		0.63589	0.18111
			-0.21676	-0.03626		-0.70189	0.35881		0.63538	0.17969
			-0.21726	-0.03731		-0.70139	0.36177		0.63488	0.17836
			-0.21776	-0.03835		-0.70088	0.36478		0.63437	0.17704
			-0.21827	-0.03938		-0.70037	0.36772		0.63388	0.17564
			-0.21876	-0.04042		-0.69989	0.37062		0.63338	0.17424
			-0.21926	-0.04146		-0.6994	0.37352		0.63288	0.17298
			-0.21977	-0.04252		-0.69889	0.37654		0.63238	0.17161
			-0.22028	-0.04357		-0.69837	0.37964		0.63188	0.1701
			-0.22077	-0.04462		-0.69786	0.38268		0.63139	0.16861
			-0.22127	-0.04567		-0.69736	0.38566		0.63089	0.16726
			-0.22177	-0.04673		-0.69688	0.3886		0.63039	0.16597
			-0.22227	-0.04779		-0.69638	0.39165		0.62989	0.16449
			-0.22277	-0.04885		-0.69587	0.39479		0.62938	0.16302
			-0.22327	-0.0499		-0.69535	0.39789		0.62888	0.1617
			-0.22377	-0.05094		-0.69486	0.40092		0.62837	0.16048
			-0.22426	-0.05199		-0.69437	0.40392		0.62787	0.15931
			-0.22475	-0.05306		-0.69387	0.40701		0.62738	0.15797
			-0.22525	-0.05414		-0.69336	0.41021		0.62688	0.15656
			-0.22575	-0.05522		-0.69285	0.41335		0.62638	0.15519
			-0.22626	-0.0563		-0.69236	0.41637		0.62588	0.15369
			-0.22675	-0.0574		-0.69188	0.41937		0.62538	0.15232
			-0.22725	-0.05849		-0.69139	0.42246		0.62488	0.15115
			-0.22775	-0.05957		-0.69088	0.4257		0.62438	0.15006
			-0.22825	-0.06066		-0.69036	0.42895		0.62388	0.14882
			-0.22875	-0.06175		-0.68986	0.43208		0.62338	0.14743
			-0.22926	-0.06287		-0.68936	0.43518		0.62288	0.1461
			-0.22977	-0.064		-0.68887	0.43833		0.62238	0.14496
			-0.23027	-0.06511		-0.68837	0.44163		0.6219	0.144
			-0.23076	-0.06621		-0.68785	0.44497		0.62141	0.1428
			-0.23126	-0.06732		-0.68735	0.44819		0.6209	0.14133
			-0.23176	-0.06844		-0.68685	0.45134		0.62039	0.14003
			-0.23226	-0.06957		-0.68636	0.45452		0.61989	0.13879
			-0.23275	-0.0707		-0.68585	0.45785		0.61939	0.13752
			-0.23325	-0.07181		-0.68533	0.46124		0.61889	0.13641
			-0.23374	-0.07292		-0.68483	0.46452		0.61838	0.13536
			-0.23424	-0.07407		-0.68434	0.46775		0.61787	0.13414
			-0.23474	-0.07523		-0.68385	0.47098		0.61737	0.13285
			-0.23525	-0.0764		-0.68334	0.47433		0.61688	0.13167
			-0.23575	-0.07757		-0.68283	0.47774		0.61638	0.1304
			-0.23625	-0.07874		-0.68233	0.48104		0.61588	0.12913
			-0.23676	-0.07993		-0.68184	0.48428		0.61537	0.12797
			-0.23725	-0.08111		-0.68136	0.48753		0.61487	0.12694
			-0.23775	-0.08228		-0.68086	0.4909		0.61437	0.12587
			-0.23824	-0.08346		-0.68034	0.49439		0.61387	0.12474
			-0.23875	-0.08466		-0.67983	0.49782		0.61337	0.12365
			-0.23926	-0.08587		-0.67934	0.50116		0.61287	0.12257
			-0.23976	-0.08708		-0.67886	0.5045		0.61237	0.12151
			-0.24027	-0.08829		-0.67836	0.50794		0.61188	0.12029
			-0.24076	-0.08951		-0.67784	0.5115		0.61138	0.11904
			-0.24127	-0.09074		-0.67732	0.51501		0.61088	0.1181
			-0.24177	-0.09197		-0.67682	0.5184		0.61037	0.1171
			-0.24227	-0.0932		-0.67634	0.52177		0.60987	0.11601
			-0.24277	-0.09443		-0.67584	0.52522		0.60936	0.11505
			-0.24326	-0.09564		-0.67533	0.52882		0.60886	0.11388
			-0.24374	-0.09687		-0.67481	0.53241		0.60836	0.11275
			-0.24424	-0.09812		-0.67431	0.53591		0.60786	0.11184
			-0.24474	-0.09938		-0.67381	0.53935		0.60736	0.11093
			-0.24524	-0.10066		-0.67333	0.5428		0.60686	0.10985
			-0.24574	-0.10194		-0.67283	0.54636		0.60636	0.10857
			-0.24625	-0.10323		-0.67232	0.54997		0.60586	0.10729
			-0.24676	-0.10453		-0.67182	0.55349		0.60536	0.10609
			-0.24726	-0.10583		-0.67133	0.55698		0.60486	0.1051
			-0.24776	-0.10712		-0.67084	0.56049		0.60436	0.10435
			-0.24825	-0.10842		-0.67033	0.56415		0.60386	0.10348
			-0.24875	-0.10976		-0.66982	0.56789		0.60336	0.10219
			-0.24926	-0.1111		-0.66932	0.57153		0.60286	0.10117
			-0.24976	-0.11244		-0.66882	0.57512		0.60238	0.10025
			-0.25026	-0.11377		-0.66832	0.57871		0.60189	0.0992
			-0.25076	-0.11511		-0.66782	0.5824		0.60138	0.09819
			-0.25126	-0.11647		-0.6673	0.58618		0.60087	0.09717
			-0.25175	-0.11783		-0.6668	0.58989		0.60037	0.09628
			-0.25226	-0.1192		-0.6663	0.59353		0.59987	0.09504
			-0.25275	-0.12056		-0.6658	0.59717		0.59937	0.09432
			-0.25324	-0.12191		-0.6653	0.60089		0.59886	0.09378
			-0.25373	-0.12329		-0.66478	0.60476		0.59836	0.09273
			-0.25424	-0.12471		-0.66427	0.60857		0.59785	0.09127
			-0.25475	-0.12614		-0.66378	0.61227		0.59736	0.08981
			-0.25525	-0.12757		-0.66329	0.61589		0.59687	0.08871
			-0.25575	-0.129		-0.6628	0.61957		0.59636	0.0876
			-0.25625	-0.13046		-0.66229	0.62342		0.59585	0.08653
			-0.25675	-0.13192		-0.66178	0.62726		0.59535	0.08585
			-0.25725	-0.13338		-0.66129	0.63101		0.59485	0.08551
			-0.25774	-0.13483		-0.66081	0.63472		0.59435	0.08531
			-0.25824	-0.13631		-0.66031	0.63847		0.59385	0.08465
			-0.25876	-0.13783		-0.6598	0.64239		0.59335	0.08354
			-0.25926	-0.13934		-0.65928	0.64635		0.59286	0.08244
			-0.25977	-0.14085		-0.65877	0.65021		0.59237	0.08185
			-0.26026	-0.14236		-0.65828	0.654		0.59187	0.08065
			-0.26076	-0.14389		-0.65779	0.65779		0.59137	0.07968
			-0.26127	-0.14544		-0.65729	0.66174		0.59086	0.07886
			-0.26177	-0.14699		-0.65677	0.66576		0.59036	0.07781
			-0.26226	-0.14854		-0.65626	0.66967		0.58986	0.07714
			-0.26276	-0.15007		-0.65577	0.67351		0.58936	0.07616
			-0.26325	-0.15161		-0.65528	0.67735		0.58885	0.0751
			-0.26374	-0.15319		-0.65478	0.68136		0.58836	0.07474
			-0.26423	-0.1548		-0.65426	0.68546		0.58786	0.07338
			-0.26474	-0.15641		-0.65375	0.6894		0.58737	0.07177
			-0.26524	-0.15803		-0.65326	0.69322		0.58686	0.07072
			-0.26575	-0.15967		-0.65278	0.69705		0.58636	0.07012
			-0.26626	-0.16133		-0.65229	0.70104		0.58586	0.06976
			-0.26675	-0.163		-0.65178	0.70517		0.58537	0.06963
			-0.26725	-0.16466		-0.65126	0.70924		0.58487	0.06927
			-0.26775	-0.16632		-0.65077	0.71319		0.58436	0.06865
			-0.26824	-0.16803		-0.65028	0.71711		0.58386	0.06777
			-0.26875	-0.16975		-0.64978	0.72114		0.58337	0.06646
			-0.26925	-0.17148		-0.64927	0.72537		0.58289	0.06491
			-0.26975	-0.17321		-0.64875	0.72955		0.58239	0.06408
			-0.27024	-0.17494		-0.64826	0.73358		0.58188	0.06381
			-0.27075	-0.17669		-0.64776	0.73755		0.58137	0.06334
			-0.27125	-0.17845		-0.64726	0.7416		0.58086	0.06243
			-0.27174	-0.18022		-0.64675	0.74585		0.58036	0.06133
			-0.27224	-0.18198		-0.64624	0.7501		0.57986	0.06085
			-0.27273	-0.18374		-0.64575	0.75419		0.57935	0.05976
			-0.27323	-0.18555		-0.64526	0.75825		0.57884	0.05912
			-0.27373	-0.1874		-0.64476	0.76236		0.57834	0.05822
			-0.27423	-0.18927		-0.64424	0.76663		0.57785	0.05773
			-0.27473	-0.19113		-0.64373	0.77088		0.57735	0.05679
			-0.27523	-0.19301		-0.64324	0.77496		0.57685	0.05597
			-0.27574	-0.19492		-0.64275	0.779		0.57634	0.05491
			-0.27624	-0.19683		-0.64227	0.78309		0.57583	0.05446
			-0.27675	-0.19875		-0.64176	0.78738		0.57533	0.05388
			-0.27725	-0.20067		-0.64124	0.79174		0.57483	0.05256
			-0.27774	-0.20263		-0.64073	0.79595		0.57433	0.05148
			-0.27825	-0.20461		-0.64024	0.8001		0.57383	0.05093
			-0.27876	-0.20661		-0.63975	0.80426		0.57333	0.05074
			-0.27926	-0.2086		-0.63924	0.80861		0.57284	0.05047
			-0.27975	-0.2106		-0.63872	0.81306		0.57235	0.04997
			-0.28025	-0.21262		-0.63822	0.81735		0.57184	0.04938
			-0.28076	-0.21467		-0.63772	0.82153		0.57134	0.04864
			-0.28125	-0.21671		-0.63723	0.82572		0.57083	0.04774
			-0.28175	-0.21877		-0.63673	0.83008		0.57033	0.04677
			-0.28224	-0.22081		-0.63621	0.83456		0.56982	0.04554
			-0.28273	-0.22286		-0.6357	0.83894		0.56932	0.04443
			-0.28323	-0.22496		-0.63521	0.84321		0.56882	0.04399
			-0.28374	-0.22709		-0.63472	0.84744		0.56833	0.04384
			-0.28423	-0.22925		-0.63423	0.85174		0.56783	0.04332
			-0.28473	-0.2314		-0.63372	0.85617		0.56732	0.04218
			-0.28524	-0.23359		-0.63321	0.86057		0.56682	0.04133
			-0.28574	-0.2358		-0.63272	0.86484		0.56632	0.04081
			-0.28624	-0.23801		-0.63222	0.8691		0.56583	0.04018
			-0.28674	-0.24022		-0.63172	0.87347		0.56533	0.03976
			-0.28724	-0.24245		-0.63122	0.878		0.56482	0.03915
			-0.28774	-0.24473		-0.63071	0.88253		0.56432	0.03827
			-0.28824	-0.24703		-0.63021	0.88691		0.56383	0.03774
			-0.28874	-0.24934		-0.62971	0.89127		0.56334	0.03702
			-0.28924	-0.25164		-0.62921	0.89567		0.56285	0.03656
			-0.28975	-0.25395		-0.6287	0.90023		0.56234	0.03575
			-0.29025	-0.25631		-0.62819	0.90482		0.56184	0.03519
			-0.29075	-0.25867		-0.62769	0.90925		0.56133	0.03453
			-0.29125	-0.26104		-0.6272	0.91364		0.56083	0.03374
			-0.29174	-0.26341		-0.6267	0.91806		0.56033	0.03338
			-0.29223	-0.26577		-0.62618	0.92263		0.55982	0.03311
			-0.29272	-0.26818		-0.62567	0.9273		0.55932	0.03246
			-0.29322	-0.27064		-0.62516	0.93183		0.55882	0.03162
			-0.29372	-0.27314		-0.62467	0.93626		0.55832	0.03088
			-0.29423	-0.27563		-0.62418	0.94062		0.55783	0.03029
			-0.29473	-0.27814		-0.62368	0.94511		0.55732	0.02974
			-0.29523	-0.2807		-0.62317	0.94974		0.55681	0.02914
			-0.29573	-0.28326		-0.62267	0.95427		0.55631	0.02857
			-0.29623	-0.28583		-0.62218	0.95871		0.55581	0.02788
			-0.29673	-0.28839		-0.62169	0.96312		0.55531	0.02719
			-0.29722	-0.291		-0.62119	0.96766		0.55481	0.02659
			-0.29773	-0.29366		-0.62068	0.97236		0.55431	0.02589
			-0.29824	-0.29633		-0.62017	0.97699		0.55381	0.02524
			-0.29874	-0.29901		-0.61967	0.98153		0.55332	0.02465
			-0.29924	-0.30168		-0.61918	0.986		0.55282	0.02413
			-0.29974	-0.30437		-0.61868	0.99052		0.55232	0.02372
			-0.30024	-0.30712		-0.61817	0.99522		0.55182	0.02322
			-0.30075	-0.30986		-0.61765	0.99991		0.55131	0.02256
			-0.30124	-0.3126		-0.61716	1.00448		0.55081	0.02196
			-0.30174	-0.31533		-0.61667	1.00897		0.55031	0.02167
			-0.30223	-0.31806		-0.61617	1.0135		0.54981	0.02114
			-0.30272	-0.32086		-0.61566	1.01825		0.54931	0.02051
			-0.30322	-0.32373		-0.61514	1.023		0.54882	0.0201
			-0.30372	-0.32661		-0.61464	1.02752		0.54832	0.01957
			-0.30422	-0.32949		-0.61416	1.03193		0.54782	0.01913
			-0.30472	-0.33242		-0.61368	1.0364		0.54731	0.01854
			-0.30523	-0.33537		-0.61317	1.0411		0.54681	0.01795
			-0.30573	-0.33833		-0.61266	1.04588		0.54632	0.01765
			-0.30622	-0.34128		-0.61216	1.05052		0.54582	0.01715
			-0.30673	-0.34424		-0.61167	1.05504		0.54532	0.01656
			-0.30723	-0.34727		-0.61118	1.05957		0.54482	0.01597
			-0.30773	-0.35034		-0.61067	1.0643		0.54432	0.01535
			-0.30823	-0.35342		-0.61015	1.06917		0.54383	0.01486
			-0.30873	-0.35649		-0.60964	1.07389		0.54334	0.01433
			-0.30922	-0.35957		-0.60915	1.07844		0.54284	0.01377
			-0.30972	-0.3627		-0.60866	1.08295		0.54233	0.01337
			-0.31022	-0.36584		-0.60816	1.08764		0.54183	0.01284
			-0.31072	-0.36899		-0.60764	1.09251		0.54133	0.01223
			-0.31122	-0.37214		-0.60713	1.09725		0.54083	0.01184
			-0.31172	-0.37531		-0.60664	1.10183		0.54032	0.01139
			-0.31221	-0.37859		-0.60615	1.10638		0.53981	0.01088
			-0.31272	-0.3819		-0.60564	1.11108		0.53931	0.01046
			-0.31323	-0.38523		-0.60513	1.11592		0.53882	0.00982
			-0.31373	-0.38856		-0.60463	1.12061		0.53832	0.00922
			-0.31424	-0.3919		-0.60414	1.12511		0.53781	0.00879
			-0.31474	-0.39529		-0.60365	1.1296		0.53731	0.00826
			-0.31525	-0.39869		-0.60316	1.1342		0.5368	0.00772
			-0.31574	-0.40209		-0.60265	1.13904		0.5363	0.00719
			-0.31624	-0.40549		-0.60214	1.14383		0.5358	0.00672
			-0.31674	-0.40894		-0.60164	1.14842		0.53531	0.00638
			-0.31724	-0.41247		-0.60116	1.15296		0.53481	0.00603
			-0.31775	-0.41601		-0.60066	1.15757		0.53431	0.00565
			-0.31826	-0.41955		-0.60014	1.16243		0.53382	0.00524
			-0.31876	-0.42308		-0.59962	1.16726		0.53332	0.0047
			-0.31926	-0.42665		-0.59913	1.17187		0.53282	0.00415
			-0.31976	-0.43027		-0.59864	1.17638		0.53231	0.00368
			-0.32025	-0.4339		-0.59815	1.18093		0.53181	0.00322
			-0.32075	-0.43753		-0.59763	1.18572		0.53131	0.00286
			-0.32125	-0.44113		-0.59711	1.19056		0.5308	0.00241
			-0.32174	-0.44474		-0.59661	1.19522		0.5303	0.00188
			-0.32224	-0.44842		-0.59612	1.19978		0.5298	0.00158
			-0.32274	-0.45218		-0.59563	1.20431		0.52931	0.00127
			-0.32324	-0.45598		-0.59513	1.20897		0.52881	0.000680681
			-0.32374	-0.45978		-0.59462	1.21369		0.5283	0.00012448
			-0.32425	-0.46362		-0.59412	1.21827		0.5278	-0.00021221
			-0.32475	-0.46749		-0.59363	1.22275		0.5273	-0.000565562
			-0.32525	-0.47136		-0.59314	1.22723		0.52681	-0.000910281
			-0.32575	-0.47523		-0.59264	1.2319		0.52631	-0.00133
			-0.32625	-0.47911		-0.59212	1.2367		0.5258	-0.00183
			-0.32675	-0.48308		-0.59161	1.24136		0.52531	-0.00225
			-0.32726	-0.4871		-0.59111	1.24586		0.52481	-0.00257
			-0.32776	-0.49113		-0.59062	1.25036		0.52433	-0.00275
			-0.32826	-0.49515		-0.59012	1.255		0.52383	-0.00316
			-0.32876	-0.49918		-0.58961	1.25977		0.52332	-0.00366
			-0.32926	-0.50326		-0.5891	1.26442		0.52282	-0.00399
			-0.32976	-0.50737		-0.58859	1.26888		0.52231	-0.00444
			-0.33026	-0.51148		-0.5881	1.27332		0.52181	-0.00485
			-0.33075	-0.5156		-0.5876	1.27785		0.52131	-0.00514
			-0.33124	-0.51969		-0.58709	1.28257		0.52081	-0.0055
			-0.33174	-0.52383		-0.58658	1.28725		0.5203	-0.00593
			-0.33224	-0.52807		-0.58608	1.29173		0.5198	-0.00633
			-0.33274	-0.53236		-0.58559	1.29609		0.51931	-0.00679
			-0.33324	-0.53667		-0.5851	1.30044		0.51881	-0.00715
			-0.33375	-0.541		-0.5846	1.30498		0.5183	-0.0074
			-0.33425	-0.54538		-0.58409	1.30955		0.5178	-0.00777
			-0.33476	-0.54978		-0.5836	1.31391		0.51729	-0.00816
			-0.33525	-0.55419		-0.5831	1.31822		0.51679	-0.00861
			-0.33575	-0.55858		-0.58261	1.32256		0.5163	-0.00906
			-0.33625	-0.56302		-0.5821	1.32707		0.5158	-0.00928
			-0.33675	-0.56756		-0.58159	1.33163		0.5153	-0.00953
			-0.33726	-0.57212		-0.58109	1.33602		0.5148	-0.00994
			-0.33776	-0.57668		-0.5806	1.34035		0.51431	-0.01034
			-0.33826	-0.58123		-0.5801	1.34461		0.51381	-0.01074
			-0.33876	-0.58582		-0.5796	1.34898		0.51331	-0.01102
			-0.33926	-0.59047		-0.57908	1.35345		0.51281	-0.01126
			-0.33976	-0.59512		-0.57857	1.35779		0.51231	-0.01162
			-0.34026	-0.59978		-0.57808	1.36201		0.5118	-0.012
			-0.34076	-0.60441		-0.57759	1.36616		0.5113	-0.0124
			-0.34125	-0.60903		-0.57709	1.37042		0.5108	-0.01284
			-0.34175	-0.61375		-0.57657	1.37486		0.5103	-0.01318
			-0.34225	-0.61856		-0.57605	1.37916		0.50981	-0.01341
			-0.34275	-0.6234		-0.57557	1.38322		0.50931	-0.01386
			-0.34325	-0.62824		-0.57509	1.38715		0.50881	-0.01426
			-0.34375	-0.63313		-0.5746	1.3912		0.50831	-0.01456
			-0.34425	-0.63807		-0.57409	1.39546		0.50781	-0.01489
			-0.34475	-0.643		-0.57357	1.39968		0.50731	-0.01511
			-0.34525	-0.64794		-0.57307	1.40372		0.50681	-0.01545
			-0.34574	-0.6529		-0.57259	1.40764		0.50631	-0.01575
			-0.34625	-0.65795		-0.5721	1.41159		0.50581	-0.01608
			-0.34675	-0.66306		-0.57158	1.41577		0.50532	-0.01634
			-0.34725	-0.66816		-0.57107	1.41999		0.50483	-0.01654
			-0.34775	-0.67328		-0.57056	1.42398		0.50433	-0.01676
			-0.34825	-0.6784		-0.57007	1.42778		0.50382	-0.01712
			-0.34875	-0.68358		-0.56957	1.43155		0.50331	-0.01741
			-0.34925	-0.68879		-0.56906	1.43556		0.5028	-0.01765
			-0.34975	-0.694		-0.56855	1.43965		0.5023	-0.01791
			-0.35024	-0.6992		-0.56805	1.44352		0.5018	-0.01818
			-0.35073	-0.70438		-0.56755	1.44719		0.50129	-0.01846
			-0.35122	-0.70963		-0.56706	1.45083		0.50078	-0.01885
			-0.35172	-0.715		-0.56655	1.45468		0.50028	-0.01913
			-0.35223	-0.72042		-0.56604	1.4586		0.49979	-0.01941
			-0.35273	-0.72586		-0.56554	1.46223		0.49929	-0.01968
			-0.35323	-0.73131		-0.56505	1.46565		0.49878	-0.01977
			-0.35373	-0.73684		-0.56456	1.46902		0.49827	-0.01999
			-0.35424	-0.74239		-0.56406	1.4726		0.49776	-0.02042
			-0.35474	-0.74796		-0.56354	1.47639		0.49726	-0.02088
			-0.35524	-0.75348		-0.56305	1.47997		0.49676	-0.02125
			-0.35574	-0.75906		-0.56256	1.48329		0.49626	-0.02148
			-0.35624	-0.76477		-0.56206	1.48653		0.49576	-0.02178
			-0.35675	-0.77052		-0.56156	1.48994		0.49526	-0.02215
			-0.35725	-0.77625		-0.56104	1.49358		0.49477	-0.02249
			-0.35774	-0.78196		-0.56053	1.49703		0.49427	-0.02281
			-0.35825	-0.78772		-0.56004	1.50017		0.49377	-0.02308
			-0.35876	-0.79354		-0.55956	1.50319		0.49326	-0.02327
			-0.35925	-0.79936		-0.55905	1.50635		0.49276	-0.02353
			-0.35975	-0.80518		-0.55853	1.50974		0.49226	-0.02381
			-0.36025	-0.81097		-0.55802	1.51299		0.49175	-0.02423
			-0.36073	-0.81675		-0.55752	1.51596		0.49125	-0.0246
			-0.36123	-0.82263		-0.55703	1.51881		0.49075	-0.02482
			-0.36174	-0.82863		-0.55654	1.52168		0.49026	-0.02494
			-0.36223	-0.83467		-0.55603	1.52471		0.48976	-0.02523
			-0.36273	-0.84072		-0.55552	1.52764		0.48925	-0.02559
			-0.36324	-0.84682		-0.55502	1.53032		0.48875	-0.02573
			-0.36374	-0.85298		-0.55454	1.53287		0.48825	-0.02598
			-0.36424	-0.85913		-0.55405	1.53547		0.48775	-0.02607
			-0.36474	-0.86527		-0.55355	1.5383		0.48725	-0.02636
			-0.36523	-0.87142		-0.55303	1.54109		0.48675	-0.02665
			-0.36573	-0.87769		-0.55253	1.5436		0.48624	-0.02695
			-0.36624	-0.88404		-0.55203	1.54595		0.48575	-0.02728
			-0.36675	-0.89039		-0.55153	1.5483		0.48527	-0.02743
			-0.36725	-0.89673		-0.55102	1.55083		0.48477	-0.02772
			-0.36774	-0.90307		-0.55051	1.55336		0.48426	-0.02806
			-0.36825	-0.90947		-0.55	1.5556		0.48376	-0.02825
			-0.36874	-0.91592		-0.54951	1.55764		0.48325	-0.02844
			-0.36925	-0.92237		-0.54901	1.55964		0.48275	-0.02865
			-0.36975	-0.92881		-0.54851	1.5618		0.48225	-0.02896
			-0.37024	-0.93522		-0.548	1.56402		0.48174	-0.02933
			-0.37072	-0.9417		-0.54749	1.56601		0.48123	-0.02957
			-0.37123	-0.94831		-0.54699	1.56777		0.48073	-0.02976
			-0.37173	-0.955		-0.5465	1.5694		0.48024	-0.03011
			-0.37223	-0.96169		-0.546	1.57104		0.47974	-0.03041
			-0.37273	-0.9684		-0.54549	1.57279		0.47923	-0.03061
			-0.37323	-0.97518		-0.54499	1.57437		0.47873	-0.03083
			-0.37373	-0.982		-0.5445	1.57571		0.47822	-0.03109
			-0.37424	-0.98881		-0.54401	1.57696		0.47772	-0.03139
			-0.37474	-0.9956		-0.54351	1.57825		0.47722	-0.03156
			-0.37523	-1.00246		-0.54299	1.57965		0.47672	-0.03169
			-0.37574	-1.00945		-0.54248	1.58094		0.47622	-0.03183
			-0.37625	-1.01646		-0.54199	1.58195		0.47573	-0.03209
			-0.37675	-1.02346		-0.5415	1.58285		0.47524	-0.03219
			-0.37725	-1.03042		-0.54101	1.58368		0.47474	-0.03249
			-0.37775	-1.03743		-0.54049	1.58463		0.47423	-0.03287
			-0.37825	-1.04454		-0.53997	1.58549		0.47373	-0.03303
			-0.37876	-1.05166		-0.53947	1.58608		0.47323	-0.03318
			-0.37925	-1.05879		-0.53899	1.58652		0.47272	-0.0334
			-0.37973	-1.06586		-0.5385	1.58686		0.47222	-0.03375
			-0.38022	-1.07291		-0.53798	1.58736		0.47172	-0.0341
			-0.38072	-1.08008		-0.53746	1.58776		0.47122	-0.03435
			-0.38122	-1.08739		-0.53696	1.58773		0.47073	-0.03445
			-0.38173	-1.09474		-0.53647	1.58766		0.47023	-0.03464
			-0.38223	-1.10207		-0.53599	1.58752		0.46972	-0.03493
			-0.38273	-1.10947		-0.53549	1.58736		0.46922	-0.03514
			-0.38323	-1.11694		-0.53498	1.58727		0.46872	-0.03536
			-0.38373	-1.12441		-0.53448	1.58693		0.46822	-0.03555
			-0.38423	-1.13187		-0.53398	1.58634		0.46773	-0.03575
			-0.38472	-1.13934		-0.53349	1.58559		0.46722	-0.03598
			-0.38522	-1.14694		-0.533	1.58493		0.46672	-0.03625
			-0.38573	-1.15463		-0.53248	1.58435		0.46623	-0.03647
			-0.38623	-1.16232		-0.53197	1.58354		0.46575	-0.03654
			-0.38674	-1.16998		-0.53147	1.58243		0.46526	-0.03662
			-0.38723	-1.17763		-0.53097	1.58108		0.46475	-0.03688
			-0.38773	-1.18534		-0.53048	1.57977		0.46424	-0.0371
			-0.38824	-1.1931		-0.52996	1.57856		0.46373	-0.0373
			-0.38874	-1.20087		-0.52945	1.57717		0.46324	-0.03757
			-0.38923	-1.20863		-0.52896	1.57544		0.46273	-0.03766
			-0.38972	-1.21635		-0.52846	1.57348		0.46223	-0.03782
			-0.39021	-1.22415		-0.52796	1.57154		0.46172	-0.03791
			-0.39071	-1.23212		-0.52745	1.5697		0.46122	-0.0381
			-0.39121	-1.24021		-0.52694	1.56763		0.46072	-0.03837
			-0.39172	-1.24829		-0.52645	1.56513		0.46022	-0.03853
			-0.39222	-1.25636		-0.52597	1.56242		0.45972	-0.03867
			-0.39272	-1.26454		-0.52548	1.55967		0.45921	-0.03886
			-0.39323	-1.27275		-0.52497	1.55706		0.4587	-0.03909
			-0.39373	-1.28093		-0.52445	1.55437		0.45821	-0.03927
			-0.39423	-1.28907		-0.52395	1.55129		0.4577	-0.0395
			-0.39473	-1.29726		-0.52347	1.54795		0.45721	-0.03969
			-0.39523	-1.30562		-0.52297	1.54451		0.45671	-0.03985
			-0.39573	-1.31402		-0.52246	1.54121		0.45621	-0.04011
			-0.39624	-1.32244		-0.52194	1.53784		0.45572	-0.04033
			-0.39674	-1.33083		-0.52144	1.53405		0.45522	-0.04055
			-0.39724	-1.33922		-0.52095	1.52996		0.45472	-0.04077
			-0.39774	-1.3477		-0.52047	1.52573		0.45421	-0.04083
			-0.39824	-1.35619		-0.51996	1.5216		0.4537	-0.04096
			-0.39874	-1.36471		-0.51944	1.51746		0.4532	-0.0411
			-0.39924	-1.37318		-0.51893	1.51294		0.4527	-0.0414
			-0.39973	-1.38159		-0.51843	1.50813		0.45219	-0.04151
			-0.40021	-1.39009		-0.51795	1.50315		0.4517	-0.04175
			-0.40071	-1.39877		-0.51745	1.49818		0.4512	-0.04189
			-0.40122	-1.40752		-0.51694	1.49313		0.45071	-0.04214
			-0.40172	-1.41628		-0.51643	1.48775		0.4502	-0.04238
			-0.40223	-1.42511		-0.51594	1.48209		0.4497	-0.04246
			-0.40273	-1.43399		-0.51545	1.47625		0.4492	-0.0426
			-0.40323	-1.44285		-0.51496	1.47044		0.4487	-0.04274
			-0.40373	-1.45171		-0.51445	1.46468		0.4482	-0.04298
			-0.40423	-1.46056		-0.51394	1.45864		0.4477	-0.04327
			-0.40472	-1.46956		-0.51343	1.45224		0.4472	-0.0434
			-0.40523	-1.4787		-0.51293	1.44564		0.4467	-0.04344
			-0.40573	-1.48781		-0.51243	1.43905		0.44622	-0.04354
			-0.40624	-1.49689		-0.51192	1.4325		0.44573	-0.04365
			-0.40674	-1.50595		-0.51142	1.42567		0.44522	-0.04391
			-0.40724	-1.51511		-0.51092	1.41847		0.44471	-0.04415
			-0.40774	-1.52432		-0.51043	1.41106		0.4442	-0.04436
			-0.40823	-1.53351		-0.50993	1.40361		0.4437	-0.04448
			-0.40873	-1.54267		-0.50941	1.39623		0.4432	-0.04466
			-0.40922	-1.55177		-0.5089	1.38867		0.44269	-0.04491
			-0.40971	-1.56094		-0.50841	1.38077		0.44219	-0.04505
			-0.41021	-1.57029		-0.50791	1.37263		0.44169	-0.04511
			-0.41072	-1.57976		-0.50741	1.36434		0.4412	-0.04534
			-0.41121	-1.58925		-0.50691	1.35607		0.4407	-0.04563
			-0.41172	-1.59874		-0.5064	1.3477		0.44019	-0.04581
			-0.41223	-1.60833		-0.50591	1.33902		0.43968	-0.04593
			-0.41273	-1.61795		-0.50542	1.33013		0.43918	-0.04603
			-0.41323	-1.62754		-0.50492	1.32114		0.43868	-0.04619
			-0.41373	-1.63712		-0.50442	1.31222		0.43818	-0.04634
			-0.41422	-1.64674		-0.5039	1.30325		0.43769	-0.04639
			-0.41472	-1.65654		-0.5034	1.29399		0.43719	-0.04647
			-0.41523	-1.66639		-0.5029	1.28452		0.43669	-0.04668
			-0.41574	-1.67621		-0.50241	1.27494		0.4362	-0.04693
			-0.41624	-1.68599		-0.50191	1.26537		0.4357	-0.04716
			-0.41674	-1.6958		-0.50139	1.2558		0.4352	-0.04732
			-0.41724	-1.70574		-0.50089	1.24597		0.4347	-0.0474
			-0.41774	-1.71567		-0.50039	1.23594		0.43419	-0.04747
			-0.41824	-1.72559		-0.49991	1.2258		0.43369	-0.04754
			-0.41873	-1.73546		-0.49941	1.21569		0.43319	-0.04762
			-0.41922	-1.74526		-0.49889	1.20566		0.43269	-0.04782
			-0.41972	-1.75518		-0.49838	1.19545		0.43219	-0.04795
			-0.42022	-1.76529		-0.49788	1.18495		0.4317	-0.04799
			-0.42072	-1.77547		-0.49739	1.1743		0.4312	-0.0481
			-0.42122	-1.78564		-0.49691	1.16368		0.4307	-0.04827
			-0.42172	-1.79587		-0.4964	1.15324		0.43019	-0.04838
			-0.42222	-1.8062		-0.49589	1.14269		0.42969	-0.04853
			-0.42272	-1.81649		-0.49539	1.13194		0.4292	-0.04858
			-0.42322	-1.82676		-0.49489	1.12109		0.4287	-0.04871
			-0.42371	-1.83703		-0.4944	1.11025		0.4282	-0.04888
			-0.42421	-1.84744		-0.4939	1.0996		0.4277	-0.04902
			-0.42472	-1.85801		-0.49338	1.08893		0.42721	-0.04903
			-0.42522	-1.86854		-0.49288	1.07807		0.42672	-0.04907
			-0.42572	-1.87904		-0.49238	1.06709		0.42623	-0.04913
			-0.42622	-1.88949		-0.49189	1.0561		0.42571	-0.04928
			-0.42672	-1.90005		-0.49138	1.04532		0.4252	-0.04947
			-0.42722	-1.91071		-0.49087	1.03459		0.42469	-0.04965
			-0.42773	-1.92135		-0.49037	1.02369		0.42419	-0.04983
			-0.42822	-1.93195		-0.48988	1.0127		0.42369	-0.04984
			-0.42871	-1.94246		-0.48938	1.00173		0.42318	-0.0499
			-0.4292	-1.95303		-0.48887	0.991		0.42268	-0.05002
			-0.42969	-1.96383		-0.48835	0.98037		0.42217	-0.05025
			-0.4302	-1.97476		-0.48785	0.96954		0.42168	-0.05022
			-0.43071	-1.9857		-0.48736	0.95859		0.42118	-0.0503
			-0.43122	-1.99662		-0.48688	0.94772		0.42067	-0.05033
			-0.43171	-2.00765		-0.48638	0.9371		0.42016	-0.0504
			-0.43221	-2.01872		-0.48586	0.92667		0.41966	-0.05043
			-0.43271	-2.02974		-0.48535	0.91615		0.41916	-0.05056
			-0.43321	-2.04075		-0.48486	0.90552		0.41866	-0.05073
			-0.43372	-2.05181		-0.48438	0.89495		0.41816	-0.05081
			-0.43422	-2.06305		-0.48388	0.88461		0.41766	-0.05086
			-0.43472	-2.07437		-0.48336	0.8745		0.41716	-0.05104
			-0.43523	-2.08567		-0.48284	0.86435		0.41667	-0.0511
			-0.43573	-2.09691		-0.48234	0.85405		0.41617	-0.0513
			-0.43623	-2.10815		-0.48186	0.8438		0.41567	-0.05147
			-0.43673	-2.11954		-0.48137	0.83376		0.41516	-0.05158
			-0.43723	-2.13092		-0.48085	0.824		0.41466	-0.05162
			-0.43773	-2.14228		-0.48033	0.81424		0.41416	-0.05173
			-0.43822	-2.15356		-0.47983	0.80436		0.41365	-0.05189
			-0.43871	-2.16474		-0.47934	0.79457		0.41314	-0.05206
			-0.4392	-2.17606		-0.47885	0.78493		0.41265	-0.0522
			-0.4397	-2.18758		-0.47834	0.77553		0.41216	-0.05224
			-0.44021	-2.19921		-0.47783	0.76615		0.41166	-0.05235
			-0.44071	-2.21082		-0.47733	0.75668		0.41115	-0.05246
			-0.44121	-2.22247		-0.47685	0.74731		0.41064	-0.05254
			-0.44172	-2.23422		-0.47636	0.7381		0.41014	-0.05254
			-0.44222	-2.24596		-0.47586	0.7292		0.40965	-0.05257
			-0.44271	-2.25769		-0.47534	0.7204		0.40915	-0.0526
			-0.44321	-2.26943		-0.47484	0.71148		0.40864	-0.05271
			-0.44371	-2.28128		-0.47434	0.70261		0.40814	-0.05275
			-0.44422	-2.29328		-0.47385	0.69387		0.40765	-0.05278
			-0.44473	-2.30526		-0.47334	0.68543		0.40717	-0.05279
			-0.44523	-2.31719		-0.47282	0.67711		0.40668	-0.05288
			-0.44572	-2.32909		-0.47232	0.6687		0.40617	-0.05304
			-0.44622	-2.34106		-0.47182	0.6603		0.40566	-0.05313
			-0.44672	-2.35313		-0.47133	0.65202		0.40515	-0.05316
			-0.44722	-2.36517		-0.47082	0.64402		0.40465	-0.05317
			-0.44772	-2.37719		-0.4703	0.6362		0.40415	-0.05326
			-0.44821	-2.38909		-0.4698	0.62833		0.40364	-0.0533
			-0.4487	-2.40101		-0.4693	0.62046		0.40314	-0.05344
			-0.44919	-2.41316		-0.46881	0.6127		0.40264	-0.05356
			-0.44969	-2.4255		-0.46831	0.60515		0.40214	-0.05368
			-0.45019	-2.43787		-0.46779	0.59776		0.40165	-0.05372
			-0.45069	-2.45019		-0.46728	0.59037		0.40114	-0.05379
			-0.4512	-2.46263		-0.46679	0.58298		0.40063	-0.05383
			-0.4517	-2.47516		-0.4663	0.57571		0.40013	-0.05394
			-0.4522	-2.48764		-0.46581	0.56864		0.39963	-0.05407
			-0.45271	-2.50005		-0.46529	0.56178		0.39913	-0.05424
			-0.45321	-2.51246		-0.46478	0.55497		0.39863	-0.05426
			-0.45371	-2.52509		-0.46429	0.54812		0.39813	-0.05427
			-0.45422	-2.5378		-0.4638	0.54138		0.39764	-0.05428
			-0.45471	-2.55046		-0.4633	0.5348		0.39715	-0.05432
			-0.45521	-2.56308		-0.46279	0.52842		0.39664	-0.05442
			-0.45571	-2.5757		-0.46228	0.52211		0.39614	-0.05447
			-0.45622	-2.58844		-0.46178	0.51576		0.39564	-0.05456
			-0.45672	-2.60121		-0.46129	0.50951		0.39514	-0.0546
			-0.45721	-2.61398		-0.46079	0.50339		0.39463	-0.05466
			-0.45771	-2.62667		-0.46029	0.4975		0.39413	-0.0548
			-0.4582	-2.63923		-0.45977	0.49171		0.39363	-0.0549
			-0.4587	-2.65189		-0.45926	0.48588		0.39313	-0.05492
			-0.45919	-2.66481		-0.45877	0.48006		0.39264	-0.05493
			-0.45969	-2.67786		-0.45829	0.47433		0.39214	-0.05492
			-0.46019	-2.69086		-0.4578	0.46885		0.39163	-0.05495
			-0.4607	-2.70389		-0.45729	0.46352		0.39113	-0.05496
			-0.4612	-2.71706		-0.45678	0.45816		0.39063	-0.05509
			-0.46169	-2.73019		-0.45628	0.45285		0.39014	-0.05514
			-0.4622	-2.74326		-0.45579	0.44763		0.38964	-0.05522
			-0.46269	-2.75629		-0.4553	0.44259		0.38913	-0.0552
			-0.46318	-2.76946		-0.45479	0.4377		0.38863	-0.0552
			-0.46369	-2.78289		-0.45428	0.4328		0.38814	-0.05519
			-0.4642	-2.79633		-0.45378	0.4279		0.38765	-0.05523
			-0.4647	-2.80968		-0.45328	0.42305		0.38716	-0.05537
			-0.4652	-2.82295		-0.45279	0.41835		0.38666	-0.05553
			-0.4657	-2.83629		-0.45227	0.41385		0.38615	-0.05562
			-0.4662	-2.84973		-0.45176	0.40935		0.38564	-0.05577
			-0.46669	-2.86315		-0.45126	0.40482		0.38515	-0.05584
			-0.46719	-2.8765		-0.45076	0.40033		0.38465	-0.05596
			-0.46768	-2.88981		-0.45027	0.39599		0.38414	-0.05595
			-0.46817	-2.90329		-0.44976	0.39185		0.38363	-0.05591
			-0.46868	-2.91699		-0.44924	0.3877		0.38313	-0.05583
			-0.46918	-2.93078		-0.44875	0.38346		0.38263	-0.05583
			-0.46969	-2.94453		-0.44826	0.37926		0.38214	-0.05584
			-0.47019	-2.95825		-0.44777	0.3752		0.38163	-0.05593
			-0.47069	-2.97209		-0.44726	0.37135		0.38112	-0.05598
			-0.4712	-2.98598		-0.44675	0.36754		0.38062	-0.05606
			-0.47171	-2.99983		-0.44625	0.36366		0.38012	-0.0561
			-0.4722	-3.0136		-0.44576	0.35979		0.37962	-0.05614
			-0.4727	-3.0274		-0.44527	0.35603		0.37912	-0.05613
			-0.4732	-3.04142		-0.44477	0.35247		0.37862	-0.05614
			-0.47371	-3.05554		-0.44425	0.34898		0.37812	-0.05614
			-0.47421	-3.0696		-0.44374	0.34538		0.37763	-0.05617
			-0.47472	-3.08361		-0.44325	0.34175		0.37713	-0.05613
			-0.47521	-3.0976		-0.44276	0.33822		0.37663	-0.05615
			-0.47571	-3.11172		-0.44226	0.33488		0.37613	-0.05614
			-0.47622	-3.12589		-0.44174	0.33164		0.37562	-0.05616
			-0.47672	-3.14		-0.44123	0.32831		0.37512	-0.05621
			-0.47721	-3.15406		-0.44074	0.32494		0.37461	-0.05628
			-0.4777	-3.16795		-0.44025	0.32165		0.37411	-0.05631
			-0.47819	-3.18195		-0.43975	0.31853		0.37362	-0.05637
			-0.47869	-3.19622		-0.43923	0.31549		0.37312	-0.05639
			-0.4792	-3.2106		-0.43873	0.31234		0.37262	-0.05642
			-0.4797	-3.22499		-0.43824	0.30917		0.37212	-0.05648
			-0.4802	-3.23946		-0.43775	0.30609		0.37161	-0.05645
			-0.4807	-3.25406		-0.43726	0.30316		0.37111	-0.05651
			-0.4812	-3.2686		-0.43675	0.30038		0.37062	-0.05654
			-0.48171	-3.28304		-0.43624	0.29751		0.37012	-0.05664
			-0.48221	-3.29742		-0.43574	0.29457		0.36961	-0.05662
			-0.48271	-3.31193		-0.43525	0.29169		0.36911	-0.05666
			-0.48321	-3.32667		-0.43475	0.28894		0.36862	-0.05659
			-0.48371	-3.3414		-0.43424	0.28635		0.36814	-0.05666
			-0.48421	-3.35607		-0.43372	0.28368		0.36764	-0.05666
			-0.48471	-3.37067		-0.43322	0.28091		0.36714	-0.0567
			-0.48521	-3.38533		-0.43273	0.27818		0.36663	-0.05673
			-0.48572	-3.40013		-0.43223	0.27555		0.36612	-0.05674
			-0.48622	-3.4149		-0.43172	0.27312		0.36562	-0.0568
			-0.48671	-3.4296		-0.43121	0.27066		0.36512	-0.05681
			-0.4872	-3.4442		-0.43071	0.26808		0.36461	-0.05684
			-0.48769	-3.45877		-0.43021	0.26553		0.36411	-0.05689
			-0.48819	-3.47357		-0.42971	0.26305		0.36361	-0.057
			-0.48869	-3.48857		-0.42921	0.26071		0.36312	-0.05696
			-0.48919	-3.5036		-0.4287	0.25837		0.36262	-0.05693
			-0.48968	-3.5186		-0.4282	0.25593		0.36211	-0.0569
			-0.4902	-3.53373		-0.42772	0.25352		0.36161	-0.05693
			-0.4907	-3.54897		-0.42723	0.25118		0.36111	-0.05693
			-0.4912	-3.56413		-0.42673	0.24902		0.36061	-0.05698
			-0.4917	-3.5792		-0.42621	0.24688		0.36011	-0.05697
			-0.4922	-3.59427		-0.4257	0.24463		0.35961	-0.05698
			-0.4927	-3.60957		-0.42521	0.24236		0.35911	-0.05698
			-0.4932	-3.625		-0.42472	0.24017		0.35862	-0.05699
			-0.49372	-3.64033		-0.42422	0.23811		0.35813	-0.05703
			-0.49422	-3.65563		-0.4237	0.2361		0.35762	-0.05705
			-0.49471	-3.6709		-0.42319	0.23399		0.35712	-0.05707
			-0.49522	-3.6863		-0.4227	0.23182		0.35662	-0.057
			-0.49572	-3.70177		-0.42221	0.22973		0.35612	-0.05698
			-0.49621	-3.7171		-0.42171	0.22776		0.35562	-0.05692
			-0.49671	-3.7324		-0.4212	0.22589		0.35511	-0.0569
			-0.4972	-3.74757		-0.42068	0.22395		0.35461	-0.05681
			-0.49769	-3.76277		-0.42018	0.22191		0.35411	-0.05677
			-0.49819	-3.77833		-0.41969	0.21988		0.35362	-0.05677
			-0.4987	-3.794		-0.4192	0.21791		0.35312	-0.05676
			-0.49919	-3.80967		-0.4187	0.21613		0.35262	-0.05675
			-0.4997	-3.8254		-0.41819	0.21431		0.35212	-0.05672
			-0.5002	-3.84117		-0.41769	0.21238		0.35162	-0.05671
			-0.5007	-3.85693		-0.4172	0.21049		0.35112	-0.05668
			-0.50119	-3.87263		-0.41671	0.20865		0.35063	-0.05663
			-0.50169	-3.88823		-0.41621	0.20697		0.35012	-0.05662
			-0.50219	-3.904		-0.41569	0.20527		0.34963	-0.05656
			-0.50269	-3.91993		-0.41518	0.20343		0.34913	-0.05648
			-0.50321	-3.93593		-0.41468	0.20162		0.34865	-0.05643
			-0.50371	-3.9519		-0.41418	0.19981		0.34815	-0.05642
			-0.5042	-3.96773		-0.41368	0.19815		0.34764	-0.05645
			-0.5047	-3.9837		-0.41318	0.19651		0.34713	-0.05648
			-0.5052	-3.99973		-0.41267	0.19474		0.34662	-0.05649
			-0.5057	-4.01573		-0.41217	0.19296		0.34612	-0.05649
			-0.5062	-4.0317		-0.41168	0.19119		0.34562	-0.05649
			-0.50669	-4.04747		-0.41118	0.18958		0.34511	-0.05643
			-0.50717	-4.0633		-0.41066	0.18803		0.34461	-0.05632
			-0.50767	-4.07943		-0.41015	0.18633		0.34411	-0.05634
			-0.50818	-4.09587		-0.40966	0.18453		0.34361	-0.05629
			-0.50868	-4.11227		-0.40918	0.18275		0.34311	-0.05618
			-0.50918	-4.1285		-0.40869	0.18115		0.3426	-0.05603
			-0.50969	-4.1449		-0.40818	0.17965		0.34209	-0.05607
			-0.51019	-4.16133		-0.40766	0.17803		0.34159	-0.05603
			-0.5107	-4.17773		-0.40717	0.17633		0.34109	-0.05605
			-0.5112	-4.1941		-0.40668	0.17463		0.34059	-0.05598
			-0.51169	-4.21037		-0.40618	0.17306		0.34009	-0.05589
			-0.51219	-4.22693		-0.40567	0.17163		0.33959	-0.05573
			-0.5127	-4.2436		-0.40515	0.17011		0.33909	-0.05565
			-0.5132	-4.26023		-0.40465	0.16846		0.3386	-0.05557
			-0.5137	-4.27677		-0.40416	0.16679		0.3381	-0.05549
			-0.5142	-4.2933		-0.40368	0.16525		0.3376	-0.05546
			-0.5147	-4.30993		-0.40317	0.16386		0.33709	-0.05541
			-0.5152	-4.32663		-0.40265	0.16243		0.33659	-0.05532
			-0.51571	-4.3433		-0.40214	0.16085		0.33608	-0.05529
			-0.51621	-4.3598		-0.40165	0.15928		0.33558	-0.05527
			-0.5167	-4.37627		-0.40115	0.1578		0.33507	-0.05517
			-0.51719	-4.39277		-0.40065	0.1565		0.33458	-0.05511
			-0.51768	-4.40947		-0.40013	0.15514		0.33409	-0.05497
			-0.51819	-4.4264		-0.39963	0.15359		0.33359	-0.05491
			-0.51869	-4.4432		-0.39915	0.1521		0.33308	-0.05487
			-0.51919	-4.46013		-0.39866	0.1507		0.33257	-0.05474
			-0.51969	-4.47713		-0.39817	0.14949		0.33207	-0.05466
			-0.52019	-4.49413		-0.39765	0.14829		0.33157	-0.05448
			-0.5207	-4.5111		-0.39714	0.14692		0.33107	-0.05434
			-0.52119	-4.52793		-0.39664	0.14553		0.33057	-0.05428
			-0.52169	-4.54493		-0.39615	0.14422		0.33007	-0.0542
			-0.52219	-4.56213		-0.39565	0.14309		0.32957	-0.0541
			-0.5227	-4.57937		-0.39513	0.142		0.32909	-0.05395
			-0.5232	-4.59657		-0.39462	0.14071		0.3286	-0.05389
			-0.5237	-4.61363		-0.39412	0.1394		0.32809	-0.05391
			-0.52419	-4.63077		-0.39363	0.13816		0.32758	-0.05389
			-0.52469	-4.64807		-0.39314	0.13709		0.32708	-0.05384
			-0.5252	-4.66533		-0.39262	0.13609		0.32658	-0.05375
			-0.5257	-4.6825		-0.39211	0.13493		0.32608	-0.05365
			-0.52618	-4.69953		-0.39161	0.13372		0.32557	-0.05344
			-0.52667	-4.71657		-0.39111	0.13258		0.32507	-0.05324
			-0.52717	-4.73373		-0.39062	0.13154		0.32457	-0.05319
			-0.52768	-4.7512		-0.39011	0.13058		0.32407	-0.05314
			-0.52818	-4.7687		-0.3896	0.1295		0.32357	-0.05305
			-0.52869	-4.78613		-0.38911	0.12835		0.32307	-0.05293
			-0.52918	-4.80367		-0.38862	0.12727		0.32256	-0.05289
			-0.52968	-4.82127		-0.38813	0.12631		0.32205	-0.05276
			-0.53019	-4.83887		-0.38762	0.12548		0.32155	-0.05256
			-0.53069	-4.8563		-0.3871	0.12453		0.32105	-0.05241
			-0.53118	-4.8737		-0.3866	0.12347		0.32056	-0.05227
			-0.53169	-4.8914		-0.38612	0.12246		0.32006	-0.0521
			-0.53219	-4.90917		-0.38563	0.12156		0.31956	-0.05191
			-0.53269	-4.92697		-0.38512	0.12076		0.31907	-0.05184
			-0.5332	-4.94463		-0.3846	0.11989		0.31857	-0.05178
			-0.5337	-4.96227		-0.38409	0.11888		0.31807	-0.05168
			-0.53419	-4.9801		-0.3836	0.11792		0.31756	-0.05148
			-0.53469	-4.99793		-0.38311	0.11704		0.31706	-0.05141
			-0.53519	-5.01577		-0.38261	0.11631		0.31656	-0.05128
			-0.53568	-5.03347		-0.38209	0.11554		0.31605	-0.05122
			-0.53618	-5.051		-0.38158	0.11462		0.31555	-0.0511
			-0.53667	-5.0686		-0.38108	0.1137		0.31506	-0.05095
			-0.53717	-5.08633		-0.3806	0.1128		0.31456	-0.05077
			-0.53767	-5.1044		-0.38011	0.11204		0.31407	-0.05061
			-0.53817	-5.12233		-0.37961	0.11135		0.31356	-0.05054
			-0.53867	-5.14027		-0.3791	0.11052		0.31305	-0.05042
			-0.53917	-5.15843		-0.37861	0.10966		0.31255	-0.05036
			-0.53968	-5.17643		-0.37811	0.10886		0.31206	-0.05028
			-0.54018	-5.1945		-0.37761	0.10816		0.31156	-0.05012
			-0.54067	-5.2124		-0.3771	0.10754		0.31106	-0.05003
			-0.54117	-5.2304		-0.37659	0.10678		0.31056	-0.04993
			-0.54167	-5.24877		-0.37609	0.10596		0.31007	-0.04983
			-0.54217	-5.267		-0.37559	0.10519		0.30958	-0.04975
			-0.54268	-5.28527		-0.3751	0.10448		0.30909	-0.0496
			-0.54318	-5.3034		-0.37459	0.10389		0.30858	-0.0495
			-0.54368	-5.32157		-0.37407	0.1032		0.30808	-0.04948
			-0.54418	-5.33997		-0.37357	0.10241		0.30757	-0.04946
			-0.54468	-5.35827		-0.37308	0.10167		0.30707	-0.04942
			-0.54517	-5.3767		-0.37259	0.10098		0.30657	-0.04935
			-0.54566	-5.39483		-0.37208	0.10046		0.30606	-0.04923
			-0.54616	-5.41287		-0.37156	0.09986		0.30556	-0.0491
			-0.54666	-5.43127		-0.37106	0.09908		0.30505	-0.04911
			-0.54716	-5.44973		-0.37056	0.0983		0.30456	-0.04905
			-0.54767	-5.4685		-0.37008	0.0976		0.30406	-0.04903
			-0.54817	-5.48703		-0.36959	0.09711		0.30355	-0.04893
			-0.54867	-5.50567		-0.36907	0.09658		0.30304	-0.04885
			-0.54917	-5.52447		-0.36856	0.09588		0.30254	-0.04875
			-0.54968	-5.54313		-0.36808	0.09518		0.30204	-0.04864
			-0.55017	-5.56207		-0.36759	0.09452		0.30154	-0.04856
			-0.55067	-5.58057		-0.36709	0.09405		0.30104	-0.04845
			-0.55117	-5.59947		-0.36657	0.09358		0.30055	-0.04833
			-0.55168	-5.61853		-0.36605	0.09294		0.30005	-0.04829
			-0.55219	-5.63733		-0.36555	0.09224		0.29956	-0.04822
			-0.55269	-5.65633		-0.36507	0.09157		0.29905	-0.04817
			-0.55317	-5.675		-0.36458	0.0911		0.29855	-0.04815
			-0.55367	-5.694		-0.36407	0.09068		0.29805	-0.04806
			-0.55418	-5.71307		-0.36355	0.09009		0.29754	-0.04793
			-0.55468	-5.73187		-0.36305	0.08941		0.29704	-0.04785
			-0.55518	-5.75097		-0.36256	0.08879		0.29653	-0.04782
			-0.55568	-5.7695		-0.36207	0.08834		0.29603	-0.04777
			-0.55617	-5.7883		-0.36156	0.08796		0.29554	-0.04774
			-0.55666	-5.8073		-0.36104	0.08736		0.29504	-0.04761
			-0.55716	-5.82643		-0.36055	0.08664		0.29454	-0.04746
			-0.55766	-5.84577		-0.36006	0.08605		0.29404	-0.04736
			-0.55816	-5.8648		-0.35957	0.08559		0.29353	-0.04727
			-0.55867	-5.88433		-0.35907	0.08526		0.29303	-0.04721
			-0.55917	-5.90347		-0.35855	0.08481		0.29254	-0.04718
			-0.55967	-5.92277		-0.35805	0.08417		0.29204	-0.04711
			-0.56017	-5.9421		-0.35756	0.08359		0.29153	-0.04711
			-0.56067	-5.9611		-0.35706	0.08312		0.29103	-0.04707
			-0.56118	-5.9809		-0.35655	0.08283		0.29054	-0.04706
			-0.56168	-6.00037		-0.35603	0.08242		0.29006	-0.04702
			-0.56218	-6.01993		-0.35553	0.08178		0.28957	-0.04694
			-0.56267	-6.0395		-0.35504	0.08121		0.28906	-0.0468
			-0.56317	-6.05877		-0.35455	0.08074		0.28855	-0.04666
			-0.56367	-6.07863		-0.35404	0.08044		0.28804	-0.04669
			-0.56417	-6.09813		-0.35352	0.08009		0.28754	-0.04667
			-0.56468	-6.1178		-0.35301	0.07951		0.28704	-0.0467
			-0.56518	-6.13733		-0.35252	0.07898		0.28654	-0.04664
			-0.56566	-6.1565		-0.35203	0.07852		0.28603	-0.04663
			-0.56615	-6.1762		-0.35153	0.0782		0.28553	-0.0466
			-0.56666	-6.1959		-0.35101	0.07783		0.28504	-0.04659
			-0.56716	-6.2159		-0.3505	0.07727		0.28454	-0.04659
			-0.56766	-6.23583		-0.35001	0.07676		0.28404	-0.04642
			-0.56816	-6.2557		-0.34953	0.07631		0.28353	-0.04625
			-0.56866	-6.2759		-0.34904	0.07602		0.28303	-0.04625
			-0.56917	-6.29577		-0.34853	0.07575		0.28253	-0.04626
			-0.56967	-6.31577		-0.34801	0.07528		0.28203	-0.04626
			-0.57017	-6.3356		-0.34751	0.07477		0.28153	-0.04623
			-0.57066	-6.35567		-0.34703	0.07433		0.28103	-0.04618
			-0.57117	-6.37607		-0.34653	0.07405		0.28054	-0.04617
			-0.57169	-6.3962		-0.34602	0.0738		0.28004	-0.04609
			-0.57218	-6.4165		-0.3455	0.07337		0.27954	-0.04607
			-0.57267	-6.4366		-0.345	0.07287		0.27904	-0.04603
			-0.57318	-6.45683		-0.34451	0.07245		0.27854	-0.04601
			-0.57367	-6.4772		-0.34402	0.07214		0.27804	-0.04594
			-0.57417	-6.49733		-0.34351	0.07193		0.27753	-0.04588
			-0.57468	-6.51757		-0.343	0.07159		0.27703	-0.04586
			-0.57517	-6.53743		-0.34249	0.07113		0.27653	-0.0458
			-0.57566	-6.5574		-0.34199	0.07071		0.27603	-0.04574
			-0.57616	-6.57767		-0.3415	0.07034		0.27554	-0.04572
			-0.57666	-6.59803		-0.34101	0.0701		0.27504	-0.04571
			-0.57715	-6.6186		-0.34051	0.06983		0.27454	-0.04572
			-0.57766	-6.63903		-0.34001	0.0694		0.27403	-0.04564
			-0.57816	-6.65973		-0.33952	0.06902		0.27353	-0.04558
			-0.57865	-6.6804		-0.33902	0.06872		0.27304	-0.04544
			-0.57916	-6.7009		-0.33851	0.06853		0.27254	-0.04544
			-0.57966	-6.72133		-0.338	0.0683		0.27204	-0.04542
			-0.58015	-6.74177		-0.3375	0.06791		0.27154	-0.04545
			-0.58066	-6.76267		-0.337	0.06756		0.27104	-0.04538
			-0.58116	-6.78357		-0.33651	0.06726		0.27056	-0.04538
			-0.58166	-6.80433		-0.336	0.06704		0.27006	-0.04533
			-0.58216	-6.825		-0.33548	0.06684		0.26955	-0.04531
			-0.58266	-6.84563		-0.33497	0.06648		0.26904	-0.04529
			-0.58316	-6.8665		-0.33448	0.06614		0.26853	-0.04529
			-0.58365	-6.8873		-0.33399	0.06586		0.26803	-0.04532
			-0.58416	-6.90803		-0.33349	0.06565		0.26753	-0.04538
			-0.58465	-6.92863		-0.33297	0.06552		0.26702	-0.04538
			-0.58514	-6.9491		-0.33245	0.06523		0.26652	-0.04535
			-0.58564	-6.9699		-0.33196	0.06486		0.26602	-0.04532
			-0.58614	-6.99097		-0.33147	0.06453		0.26552	-0.04531
			-0.58664	-7.0121		-0.33099	0.0643		0.26502	-0.04525
			-0.58715	-7.03313		-0.33048	0.0642		0.26451	-0.04516
			-0.58765	-7.0542		-0.32996	0.06397		0.26401	-0.04512
			-0.58815	-7.07547		-0.32947	0.06365		0.2635	-0.04504
			-0.58865	-7.09657		-0.32898	0.06337		0.263	-0.045
			-0.58915	-7.1176		-0.32849	0.06318		0.2625	-0.04489
			-0.58965	-7.1386		-0.32799	0.06311		0.262	-0.04489
			-0.59015	-7.1598		-0.32747	0.06294		0.2615	-0.04488
			-0.59066	-7.18127		-0.32695	0.06264		0.26101	-0.04488
			-0.59116	-7.2026		-0.32646	0.06235		0.26051	-0.04485
			-0.59166	-7.22383		-0.32597	0.06216		0.26001	-0.04478
			-0.59216	-7.24497		-0.32547	0.06208		0.25951	-0.04478
			-0.59265	-7.2663		-0.32496	0.06195		0.25901	-0.04475
			-0.59315	-7.28767		-0.32445	0.06168		0.2585	-0.04482
			-0.59366	-7.30897		-0.32395	0.06141		0.258	-0.04475
			-0.59409	-7.3298		-0.32346	0.06126		0.25749	-0.04476
			-0.59487	-7.35433		-0.32296	0.06119		0.25699	-0.04472
			-0.5957	-7.373		-0.32244	0.0611		0.25649	-0.0447
			-0.59597	-7.379		-0.32193	0.06079		0.256	-0.04464
			-0.59622	-7.3894		-0.32144	0.06049		0.2555	-0.04462
			-0.59665	-7.40797		-0.32096	0.06037		0.25499	-0.04468
			-0.59715	-7.42927		-0.32046	0.06031		0.25449	-0.0447
			-0.59765	-7.45107		-0.31995	0.06028		0.25399	-0.04467
			-0.59815	-7.4728		-0.31945	0.06007		0.2535	-0.04453
			-0.59865	-7.49437		-0.31895	0.05981		0.253	-0.04434
			-0.59915	-7.5157		-0.31846	0.05968		0.25249	-0.04435
			-0.59965	-7.5371		-0.31796	0.05965		0.25199	-0.04439
			-0.60015	-7.55883		-0.31744	0.05964		0.25149	-0.04448
			-0.60065	-7.5806		-0.31692	0.05947		0.25101	-0.04445
			-0.60115	-7.60227		-0.31643	0.0592		0.25052	-0.04445
			-0.60166	-7.6237		-0.31594	0.05905		0.25001	-0.0444
			-0.60216	-7.64513		-0.31545	0.05905		0.2495	-0.04429
			-0.60265	-7.66673		-0.31493	0.05903		0.24899	-0.04425
			-0.60316	-7.68837		-0.31441	0.0589		0.2485	-0.04419
			-0.60366	-7.71		-0.31391	0.05867		0.24799	-0.04419
			-0.60415	-7.73147		-0.31342	0.05854		0.24749	-0.04419
			-0.60464	-7.75287		-0.31293	0.05856		0.24698	-0.04414
			-0.60514	-7.77443		-0.31241	0.05852		0.24648	-0.04409
			-0.60564	-7.7962		-0.31188	0.0584		0.24599	-0.04403
			-0.60614	-7.81813		-0.31138	0.05818		0.24549	-0.04403
			-0.60664	-7.83993		-0.31089	0.05803		0.24499	-0.04402
			-0.60713	-7.8618		-0.31041	0.05804		0.24448	-0.04404
			-0.60763	-7.88387		-0.30991	0.05799		0.24398	-0.04404
			-0.60814	-7.90583		-0.3094	0.05794		0.24348	-0.04405
			-0.60864	-7.92773		-0.30889	0.05779		0.24297	-0.04396
			-0.60914	-7.94953		-0.3084	0.05767		0.24248	-0.04403
			-0.60964	-7.9715		-0.3079	0.05768		0.24198	-0.04396
			-0.61015	-7.99367		-0.3074	0.05764		0.24149	-0.04396
			-0.61065	-8.0158		-0.30688	0.05762		0.24099	-0.04393
			-0.61115	-8.0379		-0.30638	0.05751		0.24049	-0.0439
			-0.61165	-8.05983		-0.30589	0.05739		0.23999	-0.04382
			-0.61215	-8.0819		-0.3054	0.05739		0.23949	-0.04363
			-0.61265	-8.10407		-0.3049	0.05739		0.23898	-0.0436
			-0.61315	-8.1262		-0.30438	0.0574		0.23848	-0.04363
			-0.61365	-8.1483		-0.30387	0.05733		0.23797	-0.04366
			-0.61414	-8.1701		-0.30338	0.05722		0.23747	-0.04366
			-0.61464	-8.19183		-0.30288	0.05718		0.23698	-0.04358
			-0.61513	-8.2138		-0.30239	0.0572		0.23649	-0.04352
			-0.61563	-8.2361		-0.30188	0.0572		0.23599	-0.0435
			-0.61613	-8.2584		-0.30137	0.05713		0.23548	-0.04352
			-0.61663	-8.28057		-0.30088	0.05702		0.23498	-0.04349
			-0.61713	-8.30297		-0.3004	0.05702		0.23448	-0.04348
			-0.61763	-8.32533		-0.29991	0.05704		0.23398	-0.04347
			-0.61813	-8.3476		-0.2994	0.05705		0.23348	-0.04341
			-0.61864	-8.3698		-0.29888	0.05701		0.23298	-0.04334
			-0.61913	-8.39197		-0.29838	0.05697		0.23248	-0.04318
			-0.61963	-8.41453		-0.29789	0.05696		0.23199	-0.04308
			-0.62014	-8.43713		-0.2974	0.05696		0.2315	-0.04309
			-0.62064	-8.45963		-0.29689	0.05696		0.23102	-0.04311
			-0.62114	-8.482		-0.29637	0.05695		0.23051	-0.04314
			-0.62163	-8.5043		-0.29586	0.05693		0.23	-0.04313
			-0.62213	-8.52677		-0.29537	0.0569		0.22949	-0.04308
			-0.62264	-8.5492		-0.29488	0.05691		0.22899	-0.04304
			-0.62313	-8.57153		-0.29437	0.05695		0.22849	-0.04293
			-0.62363	-8.59383		-0.29386	0.05697		0.22799	-0.04289
			-0.62413	-8.61597		-0.29335	0.05695		0.22748	-0.04275
			-0.62462	-8.6384		-0.29285	0.05689		0.22698	-0.04267
			-0.62512	-8.66113		-0.29236	0.05688		0.22648	-0.04258
			-0.62563	-8.68397		-0.29187	0.05694		0.22598	-0.0426
			-0.62613	-8.70683		-0.29136	0.05697		0.22548	-0.04257
			-0.62663	-8.7298		-0.29086	0.05694		0.22498	-0.04257
			-0.62714	-8.75283		-0.29036	0.05692		0.22447	-0.04255
			-0.62764	-8.77567		-0.28987	0.05693		0.22397	-0.04255
			-0.62814	-8.7983		-0.28938	0.05703		0.22347	-0.04255
			-0.62863	-8.82087		-0.28887	0.05712		0.22297	-0.04258
			-0.62913	-8.84357		-0.28836	0.05709		0.22248	-0.04259
			-0.62964	-8.86657		-0.28786	0.05709		0.22198	-0.04262
			-0.63015	-8.8896		-0.28736	0.05709		0.22149	-0.04269
			-0.63065	-8.9125		-0.28686	0.05715		0.22098	-0.0427
			-0.63115	-8.93527		-0.28636	0.05721		0.22048	-0.04271
			-0.63165	-8.95807		-0.28585	0.0572		0.21998	-0.04269
			-0.63216	-8.98103		-0.28535	0.05719		0.21948	-0.04268
			-0.63265	-9.00397		-0.28486	0.05719		0.21897	-0.04268
			-0.63315	-9.02677		-0.28436	0.05725		0.21847	-0.04265
			-0.63365	-9.0493		-0.28385	0.05733		0.21796	-0.04259
			-0.63414	-9.07173		-0.28332	0.05731		0.21747	-0.04257
			-0.63464	-9.09477		-0.28283	0.05725		0.21698	-0.04242
			-0.63514	-9.11833		-0.28235	0.05723		0.21648	-0.04222
			-0.63565	-9.14157		-0.28187	0.05729		0.21597	-0.04213
			-0.63614	-9.16457		-0.28136	0.05743		0.21547	-0.0421
			-0.63664	-9.18763		-0.28084	0.05747		0.21496	-0.04209
			-0.63715	-9.21077		-0.28034	0.05743		0.21447	-0.04205
			-0.63764	-9.23393		-0.27985	0.05743		0.21398	-0.04198
			-0.63814	-9.25683		-0.27936	0.05748		0.21347	-0.04195
			-0.63864	-9.2797		-0.27886	0.05767		0.21297	-0.04196
			-0.63914	-9.30297		-0.27834	0.05773		0.21247	-0.04196
			-0.63965	-9.32627		-0.27782	0.05766		0.21199	-0.04195
			-0.64015	-9.34957		-0.27733	0.05766		0.2115	-0.04188
			-0.64065	-9.3726		-0.27684	0.0577		0.21099	-0.04186
			-0.64115	-9.39563		-0.27635	0.05789		0.21048	-0.04178
			-0.64165	-9.41887		-0.27583	0.05798		0.20998	-0.04181
			-0.64215	-9.44207		-0.27532	0.05793		0.20948	-0.04174
			-0.64265	-9.4653		-0.27482	0.05794		0.20898	-0.04173
			-0.64315	-9.48813		-0.27432	0.05797		0.20847	-0.04166
			-0.64363	-9.51107		-0.27382	0.05815		0.20797	-0.04164
			-0.64413	-9.53407		-0.27331	0.0582		0.20747	-0.04163
			-0.64463	-9.55717		-0.2728	0.05814		0.20697	-0.04163
			-0.64514	-9.58093		-0.27231	0.05813		0.20647	-0.04163
			-0.64564	-9.6041		-0.27182	0.05815		0.20597	-0.04163
			-0.64614	-9.6276		-0.27133	0.05831		0.20547	-0.04158
			-0.64664	-9.65133		-0.27082	0.05842		0.20496	-0.0415
			-0.64714	-9.67463		-0.27031	0.0584		0.20446	-0.04145
			-0.64765	-9.69817		-0.26982	0.05841		0.20396	-0.04139
			-0.64814	-9.72123		-0.26933	0.05846		0.20346	-0.04137
			-0.64864	-9.7446		-0.26883	0.05863		0.20297	-0.04131
			-0.64915	-9.76847		-0.26831	0.05875		0.20247	-0.04128
			-0.64965	-9.79203		-0.2678	0.05874		0.20198	-0.04126
			-0.65016	-9.81567		-0.2673	0.05874		0.20148	-0.04118
			-0.65066	-9.83903		-0.26681	0.05877		0.20098	-0.0411
			-0.65115	-9.86267		-0.26633	0.0589		0.20048	-0.04105
			-0.65165	-9.88633		-0.26582	0.05904		0.19998	-0.04101
			-0.65215	-9.90983		-0.26529	0.0591		0.19947	-0.04089
			-0.65266	-9.9333		-0.26479	0.05912		0.19897	-0.04093
			-0.65315	-9.95647		-0.2643	0.05916		0.19847	-0.04085
			-0.65364	-9.97963		-0.26381	0.05928		0.19797	-0.04085
			-0.65413	-10.0029		-0.26331	0.05938		0.19748	-0.04078
			-0.65464	-10.0267		-0.2628	0.05942		0.19698	-0.04075
			-0.65514	-10.0504		-0.2623	0.05944		0.19648	-0.04064
			-0.65564	-10.074		-0.26181	0.05947		0.19597	-0.04047
			-0.65614	-10.098		-0.26132	0.05959		0.19547	-0.04034
			-0.65664	-10.1217		-0.26082	0.05979		0.19498	-0.04031
			-0.65714	-10.1456		-0.26031	0.05989		0.19449	-0.04026
			-0.65764	-10.1691		-0.2598	0.05993		0.19398	-0.04028
			-0.65813	-10.1925		-0.2593	0.05994		0.19348	-0.04028
			-0.65864	-10.2167		-0.2588	0.06007		0.19298	-0.04031
			-0.65915	-10.2405		-0.2583	0.06026		0.1925	-0.04042
			-0.65965	-10.2644		-0.25779	0.06035		0.192	-0.04045
			-0.66015	-10.2881		-0.25728	0.06038		0.19149	-0.0405
			-0.66065	-10.3117		-0.25678	0.0604		0.19097	-0.04046
			-0.66114	-10.3356		-0.25629	0.06051		0.19047	-0.04044
			-0.66165	-10.3593		-0.25579	0.06066		0.18997	-0.0404
			-0.66215	-10.3831		-0.25528	0.06078		0.18946	-0.04032
			-0.66264	-10.4067		-0.25476	0.06089		0.18896	-0.04021
			-0.66312	-10.4301		-0.25427	0.06092		0.18845	-0.04011
			-0.66362	-10.4538		-0.25377	0.06098		0.18795	-0.04008
			-0.66413	-10.4776		-0.25328	0.06102		0.18745	-0.03997
			-0.66463	-10.5018		-0.25278	0.06113		0.18695	-0.03994
			-0.66513	-10.5258		-0.25227	0.06128		0.18645	-0.03992
			-0.66563	-10.5499		-0.25177	0.06133		0.18594	-0.03993
			-0.66614	-10.5741		-0.25128	0.06143		0.18543	-0.03996
			-0.66665	-10.5981		-0.25079	0.06153		0.18493	-0.03994
			-0.66714	-10.6221		-0.25029	0.06167		0.18443	-0.03989
			-0.66764	-10.6459		-0.24977	0.06186		0.18393	-0.03978
			-0.66814	-10.67		-0.24926	0.06192		0.18344	-0.03974
			-0.66865	-10.6943		-0.24877	0.06201		0.18294	-0.03971
			-0.66915	-10.7186		-0.24828	0.06207		0.18244	-0.03968
			-0.66965	-10.7427		-0.24778	0.06221		0.18194	-0.03963
			-0.67015	-10.7667		-0.24726	0.06243		0.18143	-0.0395
			-0.67065	-10.7909		-0.24675	0.0625		0.18093	-0.03946
			-0.67116	-10.815		-0.24625	0.06257		0.18043	-0.0394
			-0.67166	-10.8395		-0.24577	0.06261		0.17993	-0.03939
			-0.67216	-10.8635		-0.24527	0.0628		0.17942	-0.0394
			-0.67265	-10.8873		-0.24476	0.06302		0.17892	-0.0394
			-0.67314	-10.9111		-0.24424	0.06307		0.17842	-0.03931
			-0.67363	-10.9348		-0.24374	0.06308		0.17793	-0.03909
			-0.67413	-10.9592		-0.24326	0.0631		0.17743	-0.03893
			-0.67464	-10.9835		-0.24277	0.06327		0.17692	-0.03889
			-0.67514	-11.0076		-0.24227	0.06353		0.17641	-0.03891
			-0.67564	-11.0321		-0.24175	0.06369		0.17591	-0.03894
			-0.67614	-11.0563		-0.24125	0.06374		0.17542	-0.03902
			-0.67664	-11.0806		-0.24076	0.06377		0.17492	-0.03903
			-0.67714	-11.1047		-0.24026	0.0639		0.17442	-0.03891
			-0.67764	-11.1288		-0.23976	0.06418		0.17392	-0.03885
			-0.67815	-11.1534		-0.23924	0.06438		0.17342	-0.0388
			-0.67865	-11.1777		-0.23874	0.06441		0.17293	-0.03879
			-0.67915	-11.2023		-0.23824	0.06442		0.17244	-0.03872
			-0.67965	-11.2265		-0.23774	0.06451		0.17193	-0.0387
			-0.68014	-11.2507		-0.23723	0.06479		0.17143	-0.03863
			-0.68065	-11.2752		-0.23672	0.06504		0.17092	-0.03851
			-0.68115	-11.2995		-0.23622	0.0651		0.17042	-0.03834
			-0.68164	-11.3239		-0.23573	0.06512		0.16992	-0.03832
			-0.68214	-11.3482		-0.23523	0.06519		0.16941	-0.03835
			-0.68264	-11.3722		-0.23472	0.06545		0.16891	-0.03835
			-0.68313	-11.3964		-0.2342	0.06567		0.16841	-0.03834
			-0.68363	-11.4208		-0.2337	0.0657		0.16791	-0.0383
			-0.68414	-11.4454		-0.23322	0.06571		0.16741	-0.03829
			-0.68464	-11.4699		-0.23274	0.06577		0.16691	-0.03825
			-0.68513	-11.4944		-0.23224	0.06607		0.1664	-0.03825
			-0.68563	-11.5191		-0.23172	0.06636		0.1659	-0.03819
			-0.68614	-11.5437		-0.23121	0.06642		0.1654	-0.03816
			-0.68664	-11.5684		-0.23072	0.06644		0.16489	-0.0381
			-0.68714	-11.5927		-0.23024	0.0665		0.1644	-0.03808
			-0.68764	-11.6173		-0.22974	0.0668		0.1639	-0.03797
			-0.68815	-11.6422		-0.22921	0.06709		0.1634	-0.03785
			-0.68865	-11.6669		-0.22869	0.06715		0.16291	-0.0379
			-0.68915	-11.6917		-0.2282	0.06717		0.16241	-0.03788
			-0.68964	-11.7161		-0.22772	0.06723		0.16191	-0.03786
			-0.69015	-11.7408		-0.22723	0.06751		0.1614	-0.0378
			-0.69066	-11.7656		-0.22671	0.0678		0.1609	-0.03774
			-0.69115	-11.7902		-0.2262	0.06791		0.1604	-0.03772
			-0.69165	-11.815		-0.2257	0.06794		0.15989	-0.03768
			-0.69214	-11.8393		-0.2252	0.06803		0.15939	-0.03767
			-0.69263	-11.8635		-0.22471	0.06825		0.15889	-0.03765
			-0.69312	-11.8879		-0.22421	0.06848		0.15841	-0.03768
			-0.69363	-11.9126		-0.22371	0.0686		0.15791	-0.03766
			-0.69413	-11.9374		-0.22321	0.06864		0.1574	-0.03767
			-0.69462	-11.962		-0.22272	0.06872		0.15689	-0.03756
			-0.69513	-11.987		-0.22223	0.06895		0.15639	-0.03741
			-0.69564	-12.0119		-0.22172	0.06925		0.1559	-0.03737
			-0.69614	-12.0367		-0.22121	0.06942		0.1554	-0.03735
			-0.69663	-12.0615		-0.22071	0.06948		0.1549	-0.03731
			-0.69713	-12.0859		-0.22021	0.06957		0.1544	-0.03724
			-0.69763	-12.1109		-0.21971	0.06979		0.1539	-0.03714
			-0.69813	-12.1359		-0.2192	0.07008		0.15342	-0.0371
			-0.69864	-12.1608		-0.21869	0.07025		0.15293	-0.037
			-0.69914	-12.1858		-0.21819	0.07031		0.15242	-0.03701
			-0.69964	-12.2104		-0.2177	0.07039		0.15192	-0.03696
			-0.70014	-12.2353		-0.2172	0.07058		0.15141	-0.03693
			-0.70063	-12.2602		-0.21669	0.07089		0.15091	-0.03679
			-0.70113	-12.2849		-0.21618	0.07112		0.15041	-0.03677
			-0.70163	-12.3098		-0.21567	0.0712		0.1499	-0.03668
			-0.70212	-12.3342		-0.21518	0.07128		0.14939	-0.03665
			-0.70261	-12.3588		-0.21469	0.0714		0.14889	-0.03661
			-0.70312	-12.3838		-0.21419	0.07161		0.14839	-0.03654
			-0.70362	-12.4089		-0.21368	0.07182		0.14789	-0.03651
			-0.70412	-12.4341		-0.21318	0.07195		0.14739	-0.03644
			-0.70463	-12.4591		-0.21269	0.07204		0.14689	-0.0364
			-0.70513	-12.4844		-0.2122	0.0722		0.14638	-0.03637
			-0.70563	-12.5097		-0.2117	0.07244		0.14588	-0.03636
			-0.70613	-12.5347		-0.21119	0.07268		0.14538	-0.03634
			-0.70663	-12.5595		-0.21068	0.07286		0.14488	-0.03631
			-0.70713	-12.5845		-0.21018	0.07295		0.14439	-0.03624
			-0.70764	-12.6099		-0.20968	0.07311		0.14389	-0.03618
			-0.70815	-12.6351		-0.20919	0.07328		0.1434	-0.0361
			-0.70864	-12.6605		-0.20868	0.07351		0.14289	-0.03604
			-0.70914	-12.6855		-0.20817	0.07373		0.14239	-0.03591
			-0.70964	-12.7106		-0.20767	0.07383		0.14189	-0.03581
			-0.71014	-12.736		-0.20717	0.07398		0.14138	-0.03583
			-0.71064	-12.761		-0.20668	0.07415		0.14088	-0.03584
			-0.71114	-12.7861		-0.20617	0.07441		0.14037	-0.03586
			-0.71164	-12.8109		-0.20565	0.07466		0.13987	-0.03583
			-0.71213	-12.8355		-0.20515	0.07475		0.13937	-0.03577
			-0.71263	-12.8605		-0.20466	0.07482		0.13888	-0.03567
			-0.71313	-12.8855		-0.20418	0.07493		0.13838	-0.03555
			-0.71363	-12.911		-0.20368	0.07521		0.13788	-0.03545
			-0.71412	-12.9362		-0.20317	0.07549		0.13737	-0.03539
			-0.71463	-12.9614		-0.20267	0.07563		0.13687	-0.03532
			-0.71514	-12.987		-0.20217	0.07575		0.13638	-0.03525
			-0.71564	-13.0121		-0.20168	0.07588		0.13588	-0.0351
			-0.71614	-13.0374		-0.20118	0.07616		0.13537	-0.03501
			-0.71663	-13.0624		-0.20065	0.07645		0.13487	-0.035
			-0.71713	-13.0877		-0.20014	0.07662		0.13438	-0.035
			-0.71764	-13.1134		-0.19964	0.07673		0.13389	-0.035
			-0.71814	-13.1388		-0.19915	0.07683		0.1334	-0.03499
			-0.71864	-13.1642		-0.19866	0.07706		0.13289	-0.03499
			-0.71913	-13.1892		-0.19814	0.07738		0.13239	-0.03497
			-0.71964	-13.2146		-0.19762	0.07757		0.13188	-0.03497
			-0.72014	-13.2401		-0.19712	0.07767		0.13138	-0.03496
			-0.72064	-13.2652		-0.19664	0.07778		0.13088	-0.03496
			-0.72114	-13.2905		-0.19615	0.07802		0.13037	-0.03493
			-0.72163	-13.3155		-0.19564	0.0783		0.12987	-0.03485
			-0.72212	-13.3405		-0.19512	0.07848		0.12937	-0.03479
			-0.72262	-13.3659		-0.19462	0.07854		0.12887	-0.0348
			-0.72311	-13.3914		-0.19413	0.07865		0.12837	-0.03479
			-0.72362	-13.417		-0.19364	0.07884		0.12787	-0.0348
			-0.72413	-13.4425		-0.19314	0.07916		0.12737	-0.0348
			-0.72463	-13.4681		-0.19263	0.07944		0.12686	-0.0348
			-0.72513	-13.4936		-0.19213	0.07953		0.12637	-0.03475
			-0.72563	-13.519		-0.19163	0.07964		0.12586	-0.03468
			-0.72612	-13.5445		-0.19114	0.07983		0.12536	-0.03462
			-0.72663	-13.5699		-0.19064	0.08016		0.12487	-0.03454
			-0.72714	-13.5958		-0.19012	0.08044		0.12437	-0.03448
			-0.72764	-13.6215		-0.18962	0.08054		0.12388	-0.03446
			-0.72815	-13.6471		-0.18912	0.08063		0.12338	-0.03442
			-0.72865	-13.6726		-0.18863	0.08079		0.12287	-0.03438
			-0.72915	-13.698		-0.18813	0.08112		0.12237	-0.03431
			-0.72965	-13.7236		-0.18761	0.08145		0.12187	-0.03429
			-0.73015	-13.7492		-0.18711	0.08156		0.12137	-0.03422
			-0.73064	-13.7746		-0.18661	0.08167		0.12086	-0.03416
			-0.73114	-13.7999		-0.18611	0.08183		0.12036	-0.03401
			-0.73163	-13.8249		-0.18561	0.08212		0.11986	-0.03384
			-0.73212	-13.8502		-0.1851	0.08239		0.11937	-0.03372
			-0.73262	-13.8757		-0.18461	0.08251		0.11888	-0.0337
			-0.73312	-13.9014		-0.18412	0.08262		0.11837	-0.03368
			-0.73362	-13.927		-0.18363	0.08277		0.11787	-0.03369
			-0.73412	-13.9527		-0.18313	0.08307		0.11737	-0.03367
			-0.73463	-13.9784		-0.18261	0.08341		0.11687	-0.03366
			-0.73513	-14.0039		-0.18211	0.08359		0.11638	-0.0336
			-0.73563	-14.0295		-0.18161	0.08369		0.11587	-0.03359
			-0.73613	-14.0549		-0.18112	0.08385		0.11537	-0.03362
			-0.73663	-14.0806		-0.18062	0.08414		0.11488	-0.03368
			-0.73713	-14.1065		-0.18011	0.08446		0.11439	-0.03368
			-0.73763	-14.1324		-0.17959	0.08465		0.1139	-0.03362
			-0.73813	-14.1582		-0.17909	0.08475		0.11339	-0.0336
			-0.73863	-14.1837		-0.1786	0.0849		0.11287	-0.03365
			-0.73913	-14.2094		-0.17812	0.08515		0.11237	-0.03366
			-0.73964	-14.2352		-0.1776	0.08549		0.11186	-0.03357
			-0.74013	-14.2607		-0.17708	0.08575		0.11136	-0.03346
			-0.74063	-14.2863		-0.17657	0.08586		0.11086	-0.03343
			-0.74112	-14.3115		-0.17607	0.08601		0.11035	-0.03335
			-0.74161	-14.3368		-0.17559	0.08619		0.10985	-0.03332
			-0.74211	-14.3626		-0.17509	0.08648		0.10935	-0.03328
			-0.74261	-14.3886		-0.17458	0.08674		0.10885	-0.03329
			-0.74312	-14.4144		-0.17408	0.08686		0.10835	-0.03328
			-0.74362	-14.4404		-0.17359	0.08702		0.10784	-0.03328
			-0.74413	-14.4663		-0.1731	0.08723		0.10734	-0.03328
			-0.74463	-14.492		-0.1726	0.08754		0.10684	-0.03318
			-0.74513	-14.5183		-0.17209	0.08785		0.10633	-0.0331
			-0.74563	-14.5438		-0.17158	0.08801		0.10584	-0.03312
			-0.74613	-14.5694		-0.17108	0.08817		0.10534	-0.03311
			-0.74663	-14.5959		-0.17058	0.08837		0.10484	-0.03298
			-0.74713	-14.6216		-0.17008	0.08865		0.10435	-0.03284
			-0.74764	-14.6479		-0.16957	0.08896		0.10384	-0.03288
			-0.74814	-14.6737		-0.16906	0.08913		0.10334	-0.03285
			-0.74864	-14.6992		-0.16857	0.08928		0.10284	-0.0328
			-0.74914	-14.7256		-0.16807	0.08946		0.10234	-0.03277
			-0.74963	-14.7511		-0.16758	0.08973		0.10184	-0.03275
			-0.75013	-14.7771		-0.16706	0.09007		0.10133	-0.03273
			-0.75062	-14.803		-0.16655	0.0903		0.10082	-0.0326
			-0.75111	-14.8284		-0.16605	0.09042		0.10033	-0.03256
			-0.75161	-14.8543		-0.16557	0.09054		0.09984	-0.03244
			-0.75212	-14.8799		-0.16508	0.09075		0.09934	-0.03244
			-0.75262	-14.9062		-0.16458	0.09111		0.09883	-0.0324
			-0.75312	-14.932		-0.16406	0.09137		0.09832	-0.03239
			-0.75362	-14.9579		-0.16356	0.09153		0.09782	-0.03231
			-0.75412	-14.9842		-0.16307	0.0917		0.09733	-0.03224
			-0.75463	-15.0099		-0.16258	0.09191		0.09683	-0.0322
			-0.75513	-15.0359		-0.16207	0.09227		0.09633	-0.03215
			-0.75563	-15.0616		-0.16155	0.09258		0.09583	-0.03206
			-0.75613	-15.0877		-0.16104	0.09275		0.09533	-0.03197
			-0.75663	-15.1141		-0.16055	0.0929		0.09484	-0.03194
			-0.75714	-15.14		-0.16005	0.09308		0.09435	-0.03191
			-0.75763	-15.1662		-0.15955	0.09342		0.09384	-0.03192
			-0.75813	-15.192		-0.15904	0.09374		0.09333	-0.0319
			-0.75863	-15.2181		-0.15853	0.09392		0.09283	-0.03189
			-0.75913	-15.2443		-0.15803	0.09406		0.09232	-0.03184
			-0.75963	-15.2702		-0.15753	0.09426		0.09182	-0.03182
			-0.76013	-15.2962		-0.15703	0.0946		0.09132	-0.03178
			-0.76062	-15.3216		-0.15651	0.09495		0.09082	-0.03169
			-0.76111	-15.3473		-0.156	0.09513		0.09032	-0.0316
			-0.76161	-15.3731		-0.15551	0.09523		0.08982	-0.03162
			-0.76211	-15.3992		-0.15502	0.09539		0.08932	-0.0316
			-0.76262	-15.4255		-0.15453	0.0957		0.08882	-0.03158
			-0.76312	-15.4516		-0.15402	0.09606		0.08832	-0.03155
			-0.76362	-15.4779		-0.15351	0.09627		0.08781	-0.03154
			-0.76412	-15.5042		-0.15301	0.0964		0.08731	-0.03151
			-0.76462	-15.5302		-0.15252	0.09658		0.08681	-0.03148
			-0.76512	-15.5563		-0.15203	0.09688		0.08631	-0.03141
			-0.76561	-15.5822		-0.15151	0.09725		0.08582	-0.03139
			-0.76612	-15.6087		-0.15099	0.09751		0.08532	-0.03133
			-0.76663	-15.6353		-0.1505	0.09763		0.08483	-0.0312
			-0.76713	-15.6617		-0.15001	0.0978		0.08433	-0.03108
			-0.76763	-15.6878		-0.14952	0.09806		0.08382	-0.03108
			-0.76813	-15.7138		-0.14901	0.09842		0.08332	-0.03106
			-0.76863	-15.74		-0.14849	0.09872		0.08282	-0.03105
			-0.76913	-15.7661		-0.14799	0.09885		0.08231	-0.031
			-0.76963	-15.7923		-0.1475	0.09904		0.08181	-0.03098
			-0.77013	-15.8184		-0.14701	0.0993		0.0813	-0.03091
			-0.77062	-15.8442		-0.14651	0.09962		0.08081	-0.03089
			-0.77111	-15.8701		-0.14599	0.09989		0.08032	-0.03088
			-0.77161	-15.8963		-0.1455	0.10002		0.07982	-0.03087
			-0.77211	-15.9226		-0.14501	0.1002		0.07931	-0.03069
			-0.77261	-15.9488		-0.14453	0.10044		0.07881	-0.03053
			-0.77311	-15.975		-0.14402	0.10082		0.07831	-0.0305
			-0.77361	-16.0014		-0.1435	0.10115		0.07782	-0.03048
			-0.77412	-16.0277		-0.14299	0.10131		0.07732	-0.0304
			-0.77461	-16.0538		-0.1425	0.10149		0.07681	-0.0304
			-0.7751	-16.0797		-0.14201	0.10172		0.07631	-0.03041
			-0.7756	-16.106		-0.14151	0.10209		0.07582	-0.03042
			-0.77611	-16.1327		-0.141	0.10244		0.07533	-0.03037
			-0.77661	-16.1591		-0.14049	0.10261		0.07485	-0.0303
			-0.77712	-16.1853		-0.13999	0.10278		0.07434	-0.03027
			-0.77762	-16.2113		-0.1395	0.10299		0.07383	-0.03022
			-0.77811	-16.2375		-0.139	0.10333		0.07332	-0.03019
			-0.77861	-16.2638		-0.13849	0.10369		0.07282	-0.03018
			-0.77911	-16.2898		-0.13798	0.10391		0.07232	-0.03017
			-0.77961	-16.3159		-0.13748	0.10409		0.07182	-0.03013
			-0.7801	-16.3417		-0.13698	0.1043		0.07131	-0.03004
			-0.7806	-16.368		-0.13648	0.10456		0.07081	-0.03005
			-0.7811	-16.3945		-0.13598	0.10488		0.07032	-0.02993
			-0.78161	-16.421		-0.13547	0.10513		0.06981	-0.02993
			-0.78211	-16.4476		-0.13498	0.1053		0.06931	-0.02982
			-0.78261	-16.4739		-0.13449	0.10552		0.06881	-0.02982
			-0.78312	-16.5005		-0.134	0.1058		0.0683	-0.02978
			-0.78362	-16.5272		-0.13349	0.10616		0.0678	-0.02971
			-0.78412	-16.5535		-0.13297	0.10646		0.0673	-0.02965
			-0.78462	-16.5797		-0.13248	0.10664		0.0668	-0.02957
			-0.78513	-16.6059		-0.13199	0.10687		0.06631	-0.02959
			-0.78563	-16.6325		-0.13149	0.10713		0.06581	-0.02949
			-0.78612	-16.6592		-0.13098	0.10747		0.06532	-0.02944
			-0.78663	-16.6856		-0.13046	0.10778		0.06481	-0.02937
			-0.78713	-16.7118		-0.12996	0.10796		0.06431	-0.02937
			-0.78763	-16.7381		-0.12947	0.10817		0.06381	-0.02937
			-0.78813	-16.7646		-0.12898	0.10842		0.06331	-0.02937
			-0.78864	-16.791		-0.12848	0.10877		0.0628	-0.02937
			-0.78914	-16.8173		-0.12796	0.10912		0.0623	-0.02937
			-0.78963	-16.8433		-0.12744	0.10932		0.06179	-0.02937
			-0.79012	-16.869		-0.12695	0.1095		0.06129	-0.02931
			-0.79061	-16.895		-0.12647	0.10968		0.0608	-0.02929
			-0.79112	-16.9213		-0.12598	0.11		0.06031	-0.02929
			-0.79163	-16.948		-0.12547	0.11037		0.0598	-0.02928
			-0.79212	-16.9743		-0.12496	0.1106		0.05929	-0.02926
			-0.79262	-17.0007		-0.12446	0.11081		0.05879	-0.02918
			-0.79313	-17.0271		-0.12397	0.11103		0.0583	-0.02918
			-0.79363	-17.0533		-0.12348	0.11135		0.0578	-0.0291
			-0.79412	-17.0796		-0.12297	0.11173		0.0573	-0.02909
			-0.79462	-17.1057		-0.12245	0.112		0.0568	-0.02907
			-0.79512	-17.1321		-0.12195	0.11222		0.0563	-0.02906
			-0.79563	-17.1589		-0.12145	0.11242		0.05582	-0.02896
			-0.79613	-17.1853		-0.12096	0.11269		0.05532	-0.02882
			-0.79663	-17.2118		-0.12046	0.11308		0.05482	-0.02881
			-0.79713	-17.2381		-0.11994	0.11338		0.05431	-0.02881
			-0.79763	-17.2646		-0.11943	0.11358		0.0538	-0.02889
			-0.79814	-17.2911		-0.11894	0.11379		0.0533	-0.02891
			-0.79863	-17.3174		-0.11845	0.11406		0.0528	-0.02892
			-0.79913	-17.3437		-0.11794	0.11446		0.0523	-0.02893
			-0.79962	-17.3698		-0.11742	0.11478		0.05179	-0.02894
			-0.80011	-17.3961		-0.11692	0.11495		0.05129	-0.02885
			-0.80061	-17.4226		-0.11643	0.11511		0.0508	-0.02882
			-0.80112	-17.4492		-0.11594	0.11535		0.0503	-0.02879
			-0.80161	-17.4757		-0.11544	0.11573		0.04979	-0.02877
			-0.80211	-17.502		-0.11493	0.11608		0.04929	-0.02874
			-0.80263	-17.5287		-0.11442	0.11629		0.04879	-0.02867
			-0.80313	-17.5553		-0.11393	0.11649		0.04829	-0.02864
			-0.80363	-17.5818		-0.11345	0.11674		0.04778	-0.02856
			-0.80413	-17.6083		-0.11295	0.11711		0.04729	-0.02849
			-0.80463	-17.6345		-0.11243	0.1175		0.04679	-0.02852
			-0.80513	-17.6612		-0.11191	0.11772		0.0463	-0.02851
			-0.80563	-17.6878		-0.11141	0.1179		0.04581	-0.02851
			-0.80614	-17.7142		-0.11093	0.11812		0.0453	-0.02851
			-0.80663	-17.7406		-0.11044	0.11847		0.0448	-0.02842
			-0.80714	-17.7669		-0.10993	0.11887		0.0443	-0.02836
			-0.80764	-17.7934		-0.10941	0.11911		0.0438	-0.02819
			-0.80814	-17.8198		-0.10891	0.1193		0.04329	-0.02809
			-0.80864	-17.8461		-0.10842	0.11954		0.04279	-0.02802
			-0.80913	-17.8723		-0.10792	0.11988		0.04229	-0.02796
			-0.80962	-17.8981		-0.10741	0.12025		0.04179	-0.0279
			-0.81011	-17.9241		-0.1069	0.12047		0.0413	-0.02789
			-0.81061	-17.9504		-0.10641	0.12065		0.04081	-0.02794
			-0.81112	-17.977		-0.10593	0.12087		0.0403	-0.028
			-0.81161	-18.0035		-0.10543	0.12119		0.03979	-0.02804
			-0.81211	-18.0298		-0.10493	0.1216		0.03929	-0.0281
			-0.81262	-18.0565		-0.10441	0.1219		0.0388	-0.02809
			-0.81312	-18.0835		-0.10392	0.1221		0.0383	-0.0281
			-0.81362	-18.1108		-0.10343	0.12233		0.0378	-0.02809
			-0.81412	-18.1375		-0.10293	0.12263		0.0373	-0.02802
			-0.81462	-18.1638		-0.10242	0.12304		0.03681	-0.028
			-0.81512	-18.1906		-0.1019	0.12336		0.03632	-0.02805
			-0.81563	-18.217		-0.1014	0.12354		0.03583	-0.02806
			-0.81612	-18.2436		-0.10091	0.12376		0.03532	-0.028
			-0.81662	-18.2703		-0.10042	0.12403		0.0348	-0.02791
			-0.81712	-18.2967		-0.09991	0.12443		0.0343	-0.02786
			-0.81762	-18.3233		-0.09938	0.12478		0.03379	-0.02779
			-0.81813	-18.3496		-0.09888	0.125		0.03329	-0.02776
			-0.81863	-18.3756		-0.09838	0.12523		0.03279	-0.02771
			-0.81912	-18.4019		-0.09789	0.12549		0.03228	-0.02765
			-0.81961	-18.4282		-0.09739	0.12583		0.03178	-0.02762
			-0.82011	-18.4548		-0.09688	0.12615		0.03128	-0.02759
			-0.8206	-18.4814		-0.09637	0.12636		0.03078	-0.02756
			-0.8211	-18.5081		-0.09589	0.12658		0.03028	-0.02753
			-0.82161	-18.5345		-0.09541	0.12684		0.02977	-0.02746
			-0.82211	-18.5611		-0.09491	0.12721		0.02927	-0.02746
			-0.82261	-18.5878		-0.0944	0.12758		0.02877	-0.02751
			-0.82312	-18.6143		-0.09389	0.12783		0.02827	-0.02753
			-0.82362	-18.6407		-0.09339	0.12805		0.02777	-0.02753
			-0.82411	-18.667		-0.0929	0.12832		0.02727	-0.0275
			-0.82462	-18.6937		-0.0924	0.12866		0.02677	-0.02749
			-0.82512	-18.7203		-0.09189	0.12902		0.02628	-0.02744
			-0.82562	-18.7468		-0.09137	0.12929		0.02578	-0.02738
			-0.82613	-18.7731		-0.09087	0.1295		0.02527	-0.02738
			-0.82664	-18.7994		-0.09037	0.12976		0.02477	-0.02734
			-0.82713	-18.8266		-0.08988	0.13006		0.02427	-0.02731
			-0.82764	-18.8539		-0.08937	0.13045		0.02377	-0.02724
			-0.82814	-18.8805		-0.08886	0.13077		0.02326	-0.02722
			-0.82863	-18.9068		-0.08836	0.13099		0.02275	-0.02721
			-0.82912	-18.9324		-0.08786	0.1312		0.02226	-0.02715
			-0.82961	-18.9584		-0.08737	0.13144		0.02177	-0.02706
			-0.83011	-18.9848		-0.08687	0.13181		0.02127	-0.02698
			-0.83061	-19.0115		-0.08637	0.13215		0.02076	-0.02697
			-0.83112	-19.038		-0.08587	0.13238		0.02025	-0.02705
			-0.83162	-19.0643		-0.08537	0.13263		0.01975	-0.02708
			-0.83212	-19.091		-0.08488	0.1329		0.01926	-0.02702
			-0.83262	-19.1176		-0.08437	0.13327		0.01876	-0.02697
			-0.83312	-19.1439		-0.08386	0.13364		0.01826	-0.02699
			-0.83361	-19.1701		-0.08335	0.13389		0.01775	-0.027
			-0.83411	-19.1964		-0.08285	0.13414		0.01725	-0.02728
			-0.83461	-19.2233		-0.08236	0.13439		0.01676	-0.02704
			-0.83512	-19.2499		-0.08186	0.13474
[truncated: 4,385 more rows]

## Sheet: Supplementary Fig. 6
Supplementary Fig. 6b				Supplementary Fig. 6d
X axis	Y axis			X axis	Y axis
Reaction coordinate	energy (eV)	--		Reaction coordinate	energy (eV)
0	-181.632			1	-216.123
1	-181.474	--		2	-216.123
2	-181.571			3	-215.963
3	-181.489			4	-215.813
4	-181.51			5	-216.137
5	-181.632			6	-216.472
--				7	-216.472
Top site	-181.056			8	-216.424
fcc site	-181.632			9	-216.387
hcp site	-181.582			10	-216.434
				11	-216.515
				12	-216.515

## Sheet: Supplementary Fig. 7
Supplementary Fig. 7
fresh Pd membrane		after analyzation at ~-5mAcm-2		after stability test (HER side)		after stability test (Hydrogenation side)		Simulated palladium hydride, PdH0.75
X axis	Y axis	X axis	Y axis	X axis	Y axis	X axis	Y axis	X axis	Y axis
2 theta / degree	Intensity	2 theta / degree	Intensity	2 theta / degree	Intensity	2 theta / degree	Intensity	1.56271	5.40123
4.9	37913.6	9.65	26208	29.6	8449	29.83	16778	2.57966	5.40123
4.94995	37791.2	9.69994	26297	29.6499	8414	29.8799	16732	3.59661	5.40123
4.9999	37776.8	9.74989	26227	29.6999	8434	29.9299	16721	4.61356	5.40123
5.04984	37741.6	9.79984	26195	29.7498	8455	29.9798	16687	5.63051	5.40123
5.09979	37760.8	9.84979	26194	29.7998	8430	30.0298	16701	6.64746	5.40123
5.14974	37706.4	9.89974	26228	29.8497	8502	30.0797	16664	7.66441	5.40123
5.19969	37534.4	9.94968	26172	29.8997	8483	30.1297	16680	8.68136	5.40123
5.24964	37642.4	9.99963	26185	29.9496	8474	30.1796	16676	9.69831	5.40123
5.29958	37557.6	10.0496	26186	29.9996	8419	30.2296	16736	10.7152	5.40123
5.34953	37613.6	10.0995	26204	30.0495	8426	30.2795	16680	11.7322	5.40123
5.39948	37565.6	10.1495	26182	30.0995	8409	30.3295	16773	12.7492	5.40123
5.44943	37477.6	10.1994	26160	30.1494	8405	30.3794	16757	13.7661	5.40123
5.49938	37470.4	10.2494	26149	30.1994	8467	30.4294	16719	14.7831	5.40123
5.54932	37505.6	10.2993	26157	30.2493	8441	30.4793	16728	15.8	5.40123
5.59927	37452.8	10.3493	26118	30.2993	8484	30.5293	16659	16.8169	5.40123
5.64922	37410.4	10.3992	26088	30.3492	8474	30.5792	16679	17.8339	5.40123
5.69917	37359.2	10.4492	26131	30.3992	8459	30.6292	16669	18.8508	5.40123
5.74912	37425.6	10.4991	26135	30.4491	8449	30.6791	16696	19.8678	5.40123
5.79906	37335.2	10.5491	26128	30.4991	8440	30.7291	16705	20.8847	5.40123
5.84901	37429.6	10.599	26090	30.549	8420	30.779	16706	21.9017	5.40123
5.89896	37352	10.649	26066	30.599	8480	30.829	16710	22.9186	5.40123
5.94891	37359.2	10.6989	26045	30.6489	8485	30.8789	16670	23.9356	5.40123
5.99886	37282.4	10.7488	26090	30.6989	8432	30.9289	16681	24.9525	5.40123
6.0488	37234.4	10.7988	26116	30.7488	8437	30.9788	16690	25.9695	5.40123
6.09875	37319.2	10.8488	26096	30.7987	8499	31.0287	16750	26.9864	5.40123
6.1487	37257.6	10.8987	26015	30.8487	8441	31.0787	16691	28.0034	5.40123
6.19865	37236	10.9486	25998	30.8986	8443	31.1286	16706	29.0203	5.40123
6.2486	37185.6	10.9986	26020	30.9486	8403	31.1786	16707	30.0373	5.40123
6.29854	37232	11.0485	26000	30.9985	8476	31.2285	16665	31.0542	5.40123
6.34849	37199.2	11.0985	26036	31.0485	8466	31.2785	16682	32.0712	5.40123
6.39844	37176.8	11.1484	25991	31.0984	8457	31.3284	16713	33.0881	5.40123
6.44839	37162.4	11.1984	26023	31.1484	8446	31.3784	16724	34.1051	5.40123
6.49834	37216.8	11.2483	26017	31.1983	8449	31.4283	16747	35.122	5.38409
6.54828	37123.2	11.2983	26031	31.2483	8436	31.4783	16677	36.139	5.36694
6.59823	37192.8	11.3482	25986	31.2982	8459	31.5282	16738	37.1559	5.45267
6.64818	37108	11.3982	26046	31.3482	8451	31.5782	16711	38.1588	5.58985
6.69813	37115.2	11.4481	25976	31.3981	8440	31.6281	16685	38.5542	6.17284
6.74808	37152	11.4981	25911	31.4481	8398	31.6781	16663	38.5542	5.8642
6.79802	37072.8	11.548	25948	31.498	8472	31.728	16726	38.8508	7.40741
6.84797	37052.8	11.598	25970	31.548	8472	31.778	16691	38.8508	97.5309
6.89792	37060	11.6479	25987	31.5979	8479	31.8279	16695	38.865	100
6.94787	37106.4	11.6979	25969	31.6479	8470	31.8779	16698	38.8791	13.5802
6.99782	37081.6	11.7478	25986	31.6978	8431	31.9278	16689	38.8791	11.1111
7.04776	37088	11.7978	25907	31.7478	8415	31.9778	16755	38.8932	9.87654
7.09771	37053.6	11.8477	25890	31.7977	8427	32.0277	16668	38.9073	8.64198
7.14766	37010.4	11.8977	25912	31.8477	8454	32.0777	16711	39.0627	6.17284
7.19761	37026.4	11.9476	25929	31.8976	8451	32.1276	16731	39.1898	5.8642
7.24756	36997.6	11.9976	25875	31.9475	8475	32.1775	16700	39.3169	5.55556
7.2975	36988	12.0475	25891	31.9975	8413	32.2275	16690	39.6983	5.40123
7.34745	36987.2	12.0975	25905	32.0474	8468	32.2775	16672	39.9525	5.40123
7.3974	36996	12.1474	25929	32.0974	8494	32.3274	16693	41.1249	5.40123
7.44735	36964.8	12.1973	25898	32.1473	8490	32.3773	16694	42.1418	5.34979
7.4973	36989.6	12.2473	25868	32.1973	8428	32.4273	16681	43.1729	5.33265
7.54724	36965.6	12.2972	25891	32.2472	8471	32.4772	16689	44.204	5.46982
7.59719	36908	12.3472	25892	32.2972	8452	32.5272	16703	44.9808	6.08711
7.64714	36975.2	12.3971	25879	32.3471	8468	32.5771	16726	45.0373	6.48148
7.69709	36954.4	12.4471	25833	32.3971	8447	32.6271	16670	45.235	36.8827
7.74704	36959.2	12.497	25837	32.447	8471	32.677	16714	45.2492	9.70508
7.79698	36904	12.547	25839	32.497	8430	32.727	16693	45.2492	7.1845
7.84693	36886.4	12.5969	25806	32.5469	8440	32.7769	16689	45.2774	8.43621
7.89688	36917.6	12.6469	25787	32.5969	8456	32.8269	16734	45.4186	6.79012
7.94683	36844	12.6968	25825	32.6468	8472	32.8768	16700	45.4186	6.01852
7.99678	36840	12.7468	25822	32.6968	8462	32.9268	16659	45.6729	5.55556
8.04672	36863.2	12.7967	25874	32.7467	8446	32.9767	16714	46.0542	5.40123
8.09667	36869.6	12.8467	25847	32.7967	8464	33.0267	16738	47.0712	5.40123
8.14662	36925.6	12.8966	25846	32.8466	8490	33.0766	16718	48.0881	5.40123
8.19657	36842.4	12.9466	25839	32.8966	8491	33.1266	16680	49.1051	5.40123
8.24652	36836.8	12.9965	25804	32.9465	8479	33.1765	16678	50.122	5.40123
8.29646	36844	13.0465	25782	32.9965	8496	33.2265	16715	51.139	5.40123
8.34641	36813.6	13.0964	25838	33.0464	8436	33.2764	16699	52.1559	5.40123
8.39636	36828.8	13.1464	25820	33.0964	8485	33.3264	16706	53.1729	5.40123
8.44631	36785.6	13.1963	25777	33.1463	8529	33.3763	16633	54.1898	5.40123
8.49626	36799.2	13.2462	25764	33.1962	8482	33.4263	16678	55.2068	5.40123
8.5462	36801.6	13.2962	25791	33.2462	8470	33.4762	16704	56.2237	5.40123
8.59615	36851.2	13.3461	25825	33.2961	8449	33.5262	16679	57.2407	5.40123
8.6461	36806.4	13.3961	25751	33.3461	8468	33.5761	16710	58.2576	5.40123
8.69605	36812	13.446	25768	33.396	8457	33.626	16696	59.2746	5.40123
8.746	36842.4	13.496	25784	33.446	8494	33.676	16672	60.2915	5.40123
8.79594	36852.8	13.5459	25750	33.4959	8422	33.7259	16730	61.3085	5.40123
8.84589	36756.8	13.5959	25774	33.5459	8454	33.7759	16675	62.3254	5.38409
8.89584	36875.2	13.6458	25792	33.5958	8459	33.8258	16709	63.3424	5.38409
8.94579	36761.6	13.6958	25720	33.6458	8446	33.8758	16668	64.3593	5.43553
8.99574	36760	13.7457	25742	33.6957	8456	33.9257	16734	65.3763	5.48697
9.04568	36763.2	13.7957	25739	33.7457	8454	33.9757	16699	65.7576	5.8642
9.09563	36800.8	13.8456	25781	33.7956	8465	34.0256	16667	65.9554	12.8086
9.14558	36807.2	13.8956	25750	33.8456	8480	34.0756	16673	65.9695	6.6358
9.19553	36750.4	13.9455	25740	33.8955	8486	34.1255	16758	65.9836	7.87037
9.24548	36776	13.9955	25738	33.9455	8457	34.1755	16691	66.139	6.17284
9.29542	36788.8	14.0454	25725	33.9954	8422	34.2254	16686	66.2661	5.70988
9.34537	36778.4	14.0954	25759	34.0454	8454	34.2754	16700	66.3932	5.48697
9.39532	36782.4	14.1453	25700	34.0953	8438	34.3253	16648	67.396	5.43553
9.44527	36776	14.1953	25713	34.1453	8449	34.3753	16713	68.413	5.40123
9.49522	36673.6	14.2452	25713	34.1952	8444	34.4252	16706	69.4299	5.40123
9.54516	36740.8	14.2952	25674	34.2452	8463	34.4752	16726	70.4469	5.40123
9.59511	36732.8	14.3451	25715	34.2951	8426	34.5251	16706	71.4638	5.40123
9.64506	36688	14.3951	25673	34.3451	8448	34.5751	16685	72.4808	5.40123
9.69501	36704.8	14.445	25676	34.395	8412	34.625	16728	73.4977	5.40123
9.74496	36696.8	14.4949	25652	34.4449	8462	34.675	16708	74.5147	5.40123
9.7949	36694.4	14.5449	25700	34.4949	8460	34.7249	16692	75.5316	5.40123
9.84485	36714.4	14.5948	25700	34.5448	8483	34.7749	16712	76.5486	5.38409
9.8948	36700	14.6448	25703	34.5948	8473	34.8248	16703	77.5655	5.41838
9.94474	36700	14.6947	25664	34.6447	8454	34.8747	16711	78.5825	5.55556
9.99469	36668	14.7447	25665	34.6947	8459	34.9247	16721	78.978	5.55556
10.0446	36690.4	14.7946	25704	34.7446	8468	34.9746	16706	79.1051	5.70988
10.0946	36676.8	14.8446	25659	34.7946	8477	35.0246	16730	79.2322	6.32716
10.1445	36672	14.8945	25652	34.8445	8452	35.0745	16751	79.3593	7.56173
10.1945	36629.6	14.9445	25655	34.8945	8467	35.1245	16724	79.3734	16.2037
10.2444	36704.8	14.9944	25687	34.9444	8437	35.1744	16691	79.3876	11.2654
10.2944	36628	15.0444	25627	34.9944	8463	35.2244	16680	79.3876	12.5
10.3443	36649.6	15.0943	25669	35.0443	8487	35.2743	16676	79.6136	6.17284
10.3943	36643.2	15.1443	25655	35.0943	8503	35.3243	16690	79.7407	5.8642
10.4442	36611.2	15.1942	25644	35.1442	8483	35.3742	16671	79.8678	5.55556
10.4942	36643.2	15.2442	25634	35.1942	8482	35.4242	16733	80.5599	5.46982
10.5441	36693.6	15.2941	25649	35.2441	8461	35.4741	16678
10.5941	36611.2	15.3441	25588	35.2941	8460	35.5241	16706
10.644	36605.6	15.394	25663	35.344	8464	35.574	16710
10.694	36657.6	15.444	25663	35.394	8487	35.624	16704
10.7439	36628.8	15.4939	25602	35.4439	8470	35.6739	16707
10.7939	36651.2	15.5439	25624	35.4939	8494	35.7239	16726
10.8438	36607.2	15.5938	25644	35.5438	8458	35.7738	16735
10.8938	36664	15.6438	25610	35.5938	8485	35.8237	16719
10.9437	36564	15.6937	25607	35.6437	8445	35.8737	16733
10.9937	36620.8	15.7437	25604	35.6936	8449	35.9237	16649
11.0436	36614.4	15.7936	25613	35.7436	8501	35.9736	16725
11.0936	36637.6	15.8436	25590	35.7936	8467	36.0236	16723
11.1435	36618.4	15.8935	25569	35.8435	8487	36.0735	16643
11.1934	36624.8	15.9434	25627	35.8934	8462	36.1234	16688
11.2434	36664.8	15.9934	25646	35.9434	8458	36.1734	16707
11.2933	36610.4	16.0433	25595	35.9933	8488	36.2233	16733
11.3433	36627.2	16.0933	25553	36.0433	8457	36.2733	16681
11.3932	36611.2	16.1432	25595	36.0932	8492	36.3232	16726
11.4432	36554.4	16.1932	25587	36.1432	8514	36.3732	16737
11.4931	36595.2	16.2431	25551	36.1931	8524	36.4231	16679
11.5431	36617.6	16.2931	25579	36.2431	8498	36.4731	16672
11.593	36664	16.343	25558	36.293	8455	36.523	16695
11.643	36620	16.393	25613	36.343	8473	36.573	16703
11.6929	36604.8	16.4429	25584	36.3929	8505	36.6229	16714
11.7429	36620.8	16.4929	25576	36.4429	8471	36.6729	16702
11.7928	36571.2	16.5428	25572	36.4928	8538	36.7228	16719
11.8428	36636.8	16.5928	25496	36.5428	8528	36.7728	16707
11.8927	36567.2	16.6427	25525	36.5927	8476	36.8227	16736
11.9427	36612.8	16.6927	25564	36.6427	8497	36.8727	16722
11.9926	36592	16.7426	25558	36.6926	8465	36.9226	16774
12.0426	36569.6	16.7926	25563	36.7426	8509	36.9726	16722
12.0925	36524	16.8425	25542	36.7925	8492	37.0225	16742
12.1425	36588	16.8925	25550	36.8424	8503	37.0725	16657
12.1924	36607.2	16.9424	25546	36.8924	8446	37.1224	16729
12.2424	36600.8	16.9923	25541	36.9423	8473	37.1724	16794
12.2923	36595.2	17.0423	25542	36.9923	8504	37.2223	16791
12.3422	36532.8	17.0922	25520	37.0423	8481	37.2722	16705
12.3922	36568.8	17.1422	25524	37.0922	8485	37.3222	16744
12.4421	36581.6	17.1921	25497	37.1421	8485	37.3721	16761
12.4921	36604.8	17.2421	25523	37.1921	8513	37.4221	16742
12.542	36548.8	17.292	25510	37.242	8479	37.472	16778
12.592	36524.8	17.342	25487	37.292	8517	37.522	16748
12.6419	36528.8	17.3919	25543	37.3419	8535	37.5719	16759
12.6919	36568	17.4419	25549	37.3919	8449	37.6219	16813
12.7418	36547.2	17.4918	25480	37.4418	8506	37.6718	16749
12.7918	36535.2	17.5418	25500	37.4918	8517	37.7218	16820
12.8417	36543.2	17.5917	25483	37.5417	8489	37.7717	16800
12.8917	36506.4	17.6417	25531	37.5917	8539	37.8217	16769
12.9416	36512	17.6916	25523	37.6416	8533	37.8716	16792
12.9916	36524	17.7416	25474	37.6916	8516	37.9216	16796
13.0415	36540.8	17.7915	25507	37.7415	8587	37.9715	16817
13.0915	36481.6	17.8415	25525	37.7915	8563	38.0215	16763
13.1414	36521.6	17.8914	25497	37.8414	8507	38.0714	16826
13.1914	36558.4	17.9414	25488	37.8914	8560	38.1214	16853
13.2413	36552	17.9913	25484	37.9413	8521	38.1713	16880
13.2913	36481.6	18.0413	25448	37.9913	8551	38.2213	16891
13.3412	36524	18.0912	25471	38.0412	8552	38.2712	16876
13.3911	36519.2	18.1411	25464	38.0912	8548	38.3212	17024
13.4411	36520.8	18.1911	25446	38.1411	8594	38.3711	17100
13.491	36494.4	18.2411	25439	38.191	8610	38.4211	17335
13.541	36473.6	18.291	25477	38.241	8643	38.471	17640
13.5909	36519.2	18.3409	25472	38.291	8685	38.5209	18224
13.6409	36528	18.3909	25462	38.3409	8856	38.5709	19463
13.6908	36492	18.4408	25464	38.3908	8894	38.6208	21107
13.7408	36504.8	18.4908	25489	38.4408	9034	38.6708	21939
13.7907	36481.6	18.5407	25468	38.4907	9413	38.7207	22245
13.8407	36516	18.5907	25493	38.5407	9936	38.7707	22045
13.8906	36493.6	18.6406	25408	38.5906	10513	38.8206	21751
13.9406	36506.4	18.6906	25477	38.6406	11166	38.8706	21992
13.9905	36524	18.7405	25443	38.6905	11857	38.9205	22416
14.0405	36420.8	18.7905	25480	38.7405	12827	38.9705	22414
14.0904	36512.8	18.8404	25466	38.7904	13335	39.0204	21632
14.1404	36528.8	18.8904	25500	38.8404	13286	39.0704	20266
14.1903	36535.2	18.9403	25421	38.8903	12489	39.1203	19059
14.2403	36465.6	18.9903	25467	38.9403	11341	39.1703	18197
14.2902	36507.2	19.0402	25491	38.9902	10399	39.2202	17673
14.3402	36544.8	19.0902	25442	39.0402	9680	39.2702	17327
14.3901	36439.2	19.1401	25445	39.0901	9224	39.3201	17148
14.4401	36509.6	19.1901	25466	39.1401	8973	39.3701	17125
14.49	36500	19.24	25477	39.19	8845	39.42	17035
14.54	36532	19.29	25459	39.24	8766	39.47	16969
14.5899	36446.4	19.3399	25457	39.2899	8728	39.5199	16983
14.6399	36451.2	19.3899	25471	39.3399	8691	39.5699	16962
14.6898	36399.2	19.4398	25419	39.3898	8619	39.6198	16930
14.7398	36476	19.4898	25456	39.4397	8580	39.6698	16945
14.7897	36425.6	19.5397	25425	39.4897	8628	39.7197	16947
14.8397	36443.2	19.5896	25481	39.5397	8595	39.7696	17008
14.8896	36453.6	19.6396	25446	39.5896	8591	39.8196	16979
14.9395	36466.4	19.6895	25438	39.6395	8559	39.8695	17111
14.9895	36468	19.7395	25457	39.6895	8597	39.9195	17090
15.0394	36466.4	19.7894	25463	39.7394	8610	39.9694	17240
15.0894	36475.2	19.8394	25463	39.7894	8597	40.0194	17278
15.1393	36468.8	19.8893	25450	39.8393	8596	40.0693	17253
15.1893	36465.6	19.9393	25460	39.8893	8586	40.1193	17221
15.2392	36453.6	19.9892	25461	39.9392	8653	40.1692	17196
15.2892	36455.2	20.0392	25463	39.9892	8641	40.2192	17111
15.3391	36489.6	20.0891	25408	40.0391	8706	40.2691	17029
15.3891	36468.8	20.1391	25456	40.0891	8741	40.3191	17044
15.439	36475.2	20.189	25441	40.139	8771	40.369	16982
15.489	36438.4	20.239	25446	40.189	8739	40.419	16943
15.5389	36476.8	20.2889	25443	40.2389	8757	40.4689	16957
15.5889	36526.4	20.3389	25412	40.2889	8724	40.5189	16918
15.6388	36493.6	20.3888	25441	40.3388	8656	40.5688	16894
15.6888	36465.6	20.4388	25433	40.3888	8633	40.6188	16910
15.7387	36459.2	20.4887	25455	40.4387	8616	40.6687	16930
15.7887	36470.4	20.5387	25430	40.4887	8648	40.7187	16863
15.8386	36474.4	20.5886	25432	40.5386	8619	40.7686	16870
15.8886	36447.2	20.6386	25460	40.5886	8605	40.8186	16823
15.9385	36503.2	20.6885	25437	40.6385	8593	40.8685	16855
15.9885	36458.4	20.7385	25445	40.6885	8552	40.9184	16834
16.0384	36504	20.7884	25490	40.7384	8567	40.9684	16831
16.0883	36471.2	20.8383	25486	40.7884	8546	41.0183	16763
16.1383	36454.4	20.8883	25402	40.8383	8543	41.0683	16779
16.1882	36437.6	20.9382	25464	40.8882	8521	41.1182	16802
16.2382	36486.4	20.9882	25478	40.9382	8574	41.1682	16803
16.2881	36463.2	21.0381	25458	40.9881	8580	41.2181	16811
16.3381	36446.4	21.0881	25470	41.0381	8541	41.2681	16774
16.388	36464	21.138	25480	41.088	8551	41.318	16769
16.438	36460.8	21.188	25455	41.138	8530	41.368	16813
16.4879	36476.8	21.2379	25499	41.1879	8540	41.4179	16750
16.5379	36424	21.2879	25463	41.2379	8558	41.4679	16755
16.5878	36452	21.3378	25438	41.2878	8547	41.5178	16773
16.6378	36438.4	21.3878	25427	41.3378	8542	41.5678	16840
16.6877	36430.4	21.4377	25444	41.3877	8571	41.6177	16795
16.7377	36435.2	21.4877	25474	41.4377	8549	41.6677	16842
16.7876	36451.2	21.5376	25459	41.4876	8556	41.7176	16820
16.8376	36428.8	21.5876	25446	41.5376	8524	41.7676	16806
16.8875	36444	21.6375	25459	41.5875	8538	41.8175	16807
16.9375	36462.4	21.6875	25481	41.6375	8552	41.8675	16799
16.9874	36413.6	21.7374	25457	41.6874	8528	41.9174	16819
17.0374	36441.6	21.7874	25455	41.7374	8571	41.9674	16866
17.0873	36416.8	21.8373	25463	41.7873	8579	42.0173	16869
17.1373	36415.2	21.8873	25461	41.8372	8512	42.0673	16808
17.1872	36424.8	21.9372	25457	41.8872	8532	42.1172	16732
17.2371	36439.2	21.9871	25437	41.9372	8531	42.1671	16770
17.2871	36416	22.0371	25483	41.9871	8517	42.2171	16840
17.3371	36396.8	22.0871	25465	42.0371	8524	42.267	16777
17.387	36438.4	22.137	25442	42.087	8545	42.317	16778
17.4369	36380	22.1869	25442	42.1369	8521	42.3669	16769
17.4869	36379.2	22.2369	25454	42.1869	8560	42.4169	16812
17.5368	36426.4	22.2868	25435	42.2368	8533	42.4668	16758
17.5868	36429.6	22.3368	25476	42.2868	8542	42.5168	16843
17.6367	36454.4	22.3867	25488	42.3367	8585	42.5667	16855
17.6867	36394.4	22.4367	25469	42.3867	8553	42.6167	16805
17.7366	36371.2	22.4866	25451	42.4366	8549	42.6666	16872
17.7866	36418.4	22.5366	25433	42.4866	8532	42.7166	16837
17.8365	36417.6	22.5865	25493	42.5365	8532	42.7665	16829
17.8865	36389.6	22.6365	25469	42.5865	8550	42.8165	16807
17.9364	36416	22.6864	25469	42.6364	8542	42.8664	16772
17.9864	36462.4	22.7364	25482	42.6864	8563	42.9164	16876
18.0363	36376	22.7863	25490	42.7363	8502	42.9663	16866
18.0863	36402.4	22.8363	25467	42.7863	8546	43.0163	16928
18.1362	36372	22.8862	25466	42.8362	8507	43.0662	16827
18.1862	36431.2	22.9362	25488	42.8862	8561	43.1162	16870
18.2361	36416	22.9861	25437	42.9361	8545	43.1661	16845
18.2861	36413.6	23.0361	25433	42.9861	8555	43.2161	16849
18.336	36378.4	23.086	25507	43.036	8592	43.266	16861
18.386	36416.8	23.136	25491	43.0859	8568	43.316	16952
18.4359	36416	23.1859	25462	43.1359	8551	43.3659	16984
18.4858	36393.6	23.2358	25433	43.1859	8507	43.4158	16972
18.5358	36405.6	23.2858	25434	43.2358	8552	43.4658	17049
18.5858	36383.2	23.3358	25465	43.2858	8614	43.5157	17094
18.6357	36427.2	23.3857	25503	43.3357	8615	43.5657	17109
18.6856	36420	23.4356	25440	43.3856	8583	43.6156	17103
18.7356	36416	23.4856	25475	43.4356	8643	43.6656	17146
18.7855	36382.4	23.5355	25491	43.4855	8651	43.7155	17200
18.8355	36320.8	23.5855	25459	43.5355	8674	43.7655	17285
18.8854	36361.6	23.6354	25421	43.5854	8658	43.8154	17238
18.9354	36382.4	23.6854	25432	43.6354	8678	43.8654	17251
18.9853	36391.2	23.7353	25477	43.6853	8714	43.9153	17354
19.0353	36408	23.7853	25427	43.7353	8694	43.9653	17324
19.0852	36372	23.8352	25464	43.7852	8748	44.0152	17364
19.1352	36360.8	23.8852	25485	43.8352	8737	44.0652	17412
19.1851	36355.2	23.9351	25496	43.8851	8768	44.1151	17409
19.2351	36416.8	23.9851	25407	43.9351	8720	44.1651	17473
19.285	36395.2	24.035	25483	43.985	8751	44.215	17663
19.335	36388	24.085	25451	44.035	8827	44.265	17532
19.3849	36378.4	24.1349	25437	44.0849	8793	44.3149	17773
19.4349	36360.8	24.1849	25472	44.1349	8836	44.3649	17836
19.4848	36391.2	24.2348	25441	44.1848	8840	44.4148	18119
19.5348	36338.4	24.2848	25475	44.2348	8861	44.4648	18316
19.5847	36408.8	24.3347	25505	44.2847	8910	44.5147	18724
19.6347	36352	24.3847	25503	44.3347	8949	44.5647	19148
19.6846	36356.8	24.4346	25513	44.3846	9103	44.6146	19959
19.7345	36368	24.4845	25481	44.4346	9160	44.6645	21330
19.7845	36340.8	24.5345	25470	44.4845	9346	44.7145	22953
19.8345	36348	24.5845	25461	44.5344	9510	44.7644	26100
19.8844	36344	24.6344	25485	44.5844	9863	44.8144	30839
19.9343	36376.8	24.6843	25481	44.6343	10351	44.8643	37408
19.9843	36360	24.7343	25493	44.6843	11033	44.9143	44588
20.0342	36372	24.7842	25454	44.7342	11962	44.9642	51166
20.0842	36356.8	24.8342	25489	44.7842	13424	45.0142	55946
20.1341	36332.8	24.8841	25482	44.8341	15382	45.0641	59080
20.1841	36383.2	24.9341	25479	44.8841	17875	45.1141	62053
20.234	36379.2	24.984	25499	44.934	21056	45.164	63123
20.284	36343.2	25.034	25475	44.984	24704	45.214	62903
20.3339	36323.2	25.0839	25498	45.0339	28323	45.2639	58595
20.3839	36356	25.1339	25460	45.0839	31558	45.3139	51772
20.4338	36352.8	25.1838	25496	45.1338	32092	45.3638	43616
20.4838	36354.4	25.2338	25505	45.1838	29844	45.4138	35878
20.5337	36364.8	25.2837	25492	45.2337	26244	45.4637	29940
20.5837	36327.2	25.3337	25519	45.2837	21574	45.5137	25318
20.6336	36335.2	25.3836	25493	45.3336	17509	45.5636	22756
20.6836	36351.2	25.4336	25501	45.3836	14487	45.6136	21044
20.7335	36342.4	25.4835	25467	45.4335	12550	45.6635	20121
20.7835	36332	25.5335	25494	45.4835	11146	45.7135	19517
20.8334	36344.8	25.5834	25490	45.5334	10470	45.7634	19022
20.8834	36286.4	25.6334	25478	45.5834	9923	45.8134	18712
20.9333	36315.2	25.6833	25448	45.6333	9503	45.8633	18744
20.9833	36355.2	25.7333	25462	45.6833	9386	45.9132	18671
21.0332	36284.8	25.7832	25472	45.7332	9274	45.9632	18677
21.0831	36272.8	25.8331	25489	45.7831	9247	46.0132	18893
21.1331	36339.2	25.8831	25529	45.8331	9110	46.0631	19075
21.183	36322.4	25.933	25443	45.883	9105	46.113	19589
21.233	36336	25.983	25492	45.933	9014	46.163	20034
21.2829	36324	26.0329	25466	45.9829	8949	46.2129	20947
21.3329	36403.2	26.0829	25479	46.0329	8954	46.2629	22308
21.3828	36388.8	26.1328	25481	46.0828	8944	46.3128	23991
21.4328	36376	26.1828	25505	46.1328	8990	46.3628	26302
21.4827	36360	26.2327	25486	46.1827	9071	46.4127	28665
21.5327	36360.8	26.2827	25460	46.2327	9156	46.4627	30967
21.5826	36371.2	26.3326	25482	46.2826	9300	46.5126	32628
21.6326	36376.8	26.3826	25472	46.3326	9430	46.5626	34039
21.6825	36337.6	26.4325	25479	46.3825	9661	46.6125	34412
21.7325	36382.4	26.4825	25500	46.4325	9949	46.6625	34084
21.7824	36424	26.5324	25488	46.4824	10284	46.7124	33083
21.8324	36408	26.5824	25501	46.5324	10773	46.7624	31576
21.8823	36404.8	26.6323	25500	46.5823	11195	46.8123	29554
21.9323	36372	26.6823	25451	46.6323	11550	46.8623	27503
21.9822	36372.8	26.7322	25488	46.6822	12058	46.9122	25748
22.0322	36415.2	26.7822	25498	46.7322	12275	46.9622	23923
22.0821	36423.2	26.8321	25481	46.7821	12259	47.0121	22481
22.132	36361.6	26.882	25467	46.8321	12279	47.062	21206
22.182	36352	26.932	25481	46.882	12084	47.112	20276
22.232	36400.8	26.982	25444	46.932	11685	47.1619	19494
22.2819	36365.6	27.0319	25475	46.9819	11251	47.2119	18986
22.3318	36392	27.0818	25440	47.0318	10811	47.2619	18486
22.3818	36388.8	27.1318	25460	47.0818	10313	47.3118	18168
22.4317	36375.2	27.1817	25495	47.1317	10035	47.3617	17968
22.4817	36330.4	27.2317	25431	47.1817	9623	47.4117	17754
22.5316	36413.6	27.2816	25503	47.2316	9388	47.4616	17580
22.5816	36364.8	27.3316	25509	47.2816	9259	47.5116	17499
22.6315	36348	27.3815	25469	47.3315	9039	47.5615	17466
22.6815	36361.6	27.4315	25478	47.3815	8908	47.6115	17343
22.7314	36348	27.4814	25502	47.4314	8913	47.6614	17302
22.7814	36381.6	27.5314	25456	47.4814	8838	47.7114	17188
22.8313	36361.6	27.5813	25473	47.5313	8726	47.7613	17199
22.8813	36422.4	27.6313	25495	47.5813	8784	47.8113	17189
22.9312	36370.4	27.6812	25507	47.6312	8672	47.8612	17110
22.9812	36400	27.7312	25447	47.6812	8694	47.9112	17091
23.0311	36350.4	27.7811	25451	47.7311	8643	47.9611	17068
23.0811	36372	27.8311	25460	47.7811	8694	48.0111	17052
23.131	36373.6	27.881	25505	47.831	8633	48.061	16995
23.181	36358.4	27.931	25451	47.881	8628	48.111	17020
23.2309	36397.6	27.9809	25481	47.9309	8656	48.1609	16947
23.2809	36380.8	28.0309	25448	47.9809	8617	48.2109	16953
23.3308	36335.2	28.0808	25461	48.0308	8653	48.2608	17005
23.3808	36372.8	28.1308	25470	48.0808	8558	48.3107	17027
23.4307	36373.6	28.1807	25469	48.1307	8584	48.3607	17006
23.4807	36303.2	28.2307	25498	48.1806	8590	48.4106	16996
23.5306	36377.6	28.2806	25484	48.2306	8632	48.4606	16983
23.5805	36358.4	28.3305	25497	48.2805	8572	48.5106	16984
23.6305	36316.8	28.3805	25432	48.3305	8582	48.5605	16960
23.6804	36368	28.4304	25458	48.3804	8606	48.6104	16914
23.7304	36370.4	28.4804	25462	48.4304	8561	48.6604	16953
23.7803	36328.8	28.5303	25465	48.4803	8550	48.7103	16944
23.8303	36380.8	28.5803	25453	48.5303	8560	48.7603	16896
23.8802	36345.6	28.6302	25443	48.5802	8630	48.8102	16855
23.9302	36359.2	28.6802	25441	48.6302	8535	48.8602	16928
23.9801	36378.4	28.7301	25456	48.6801	8594	48.9101	16922
24.0301	36328.8	28.7801	25477	48.7301	8580	48.9601	16881
24.08	36302.4	28.83	25435	48.78	8592	49.01	16915
24.13	36346.4	28.88	25499	48.83	8592	49.06	16895
24.1799	36356.8	28.9299	25467	48.8799	8580	49.1099	16956
24.2299	36371.2	28.9799	25472	48.9299	8534	49.1599	16888
24.2798	36291.2	29.0298	25512	48.9798	8586	49.2098	16867
24.3298	36339.2	29.0798	25497	49.0298	8579	49.2598	16816
24.3797	36350.4	29.1297	25478	49.0797	8584	49.3097	16848
24.4297	36274.4	29.1797	25471	49.1297	8557	49.3597	16873
24.4796	36328	29.2296	25462	49.1796	8559	49.4096	16883
24.5296	36372.8	29.2796	25501	49.2296	8604	49.4596	16848
24.5795	36347.2	29.3295	25505	49.2795	8576	49.5095	16889
24.6295	36336	29.3795	25483	49.3295	8567	49.5595	16838
24.6794	36304	29.4294	25475	49.3794	8544	49.6094	16829
24.7294	36315.2	29.4794	25500	49.4293	8558	49.6594	16814
24.7793	36327.2	29.5293	25474	49.4793	8542	49.7093	16874
24.8292	36328	29.5792	25498	49.5292	8556	49.7593	16875
24.8792	36340	29.6292	25514	49.5792	8545	49.8092	16808
24.9291	36256	29.6791	25461	49.6291	8566	49.8591	16836
24.9791	36313.6	29.7291	25503	49.6791	8554	49.9091	16865
25.029	36330.4	29.779	25473	49.729	8527	49.959	16825
25.079	36303.2	29.829	25510	49.779	8529	50.009	16845
25.1289	36300.8	29.8789	25505	49.8289	8599	50.0589	16818
25.1789	36293.6	29.9289	25495	49.8789	8528	50.1089	16774
25.2288	36367.2	29.9788	25445	49.9288	8521	50.1588	16812
25.2788	36347.2	30.0288	25469	49.9788	8511	50.2088	16805
25.3287	36336	30.0787	25495	50.0287	8590	50.2587	16804
25.3787	36332.8	30.1287	25476	50.0787	8515	50.3087	16808
25.4286	36366.4	30.1786	25510	50.1286	8544	50.3586	16761
25.4786	36316.8	30.2286	25437	50.1786	8540	50.4086	16795
25.5285	36330.4	30.2785	25495	50.2285	8523	50.4585	16825
25.5785	36301.6	30.3285	25458	50.2785	8558	50.5085	16783
25.6284	36289.6	30.3784	25501	50.3284	8546	50.5584	16816
25.6784	36334.4	30.4284	25496	50.3784	8566	50.6084	16784
25.7283	36319.2	30.4783	25506	50.4283	8557	50.6583	16837
25.7783	36303.2	30.5283	25523	50.4783	8581	50.7083	16775
25.8282	36305.6	30.5782	25461	50.5282	8550	50.7582	16771
25.8782	36316	30.6282	25491	50.5782	8543	50.8082	16765
25.9281	36236.8	30.6781	25479	50.6281	8550	50.8581	16734
25.978	36292.8	30.728	25513	50.678	8528	50.9081	16772
26.028	36312	30.778	25528	50.728	8549	50.958	16757
26.078	36300	30.828	25517	50.7779	8525	51.008	16752
26.1279	36308	30.8779	25538	50.8279	8531	51.0579	16762
26.1778	36372.8	30.9278	25509	50.8778	8536	51.1078	16777
26.2278	36335.2	30.9778	25527	50.9278	8518	51.1578	16729
26.2777	36308	31.0277	25500	50.9777	8508	51.2077	16720
26.3277	36291.2	31.0777	25496	51.0277	8530	51.2577	16738
26.3776	36289.6	31.1276	25484	51.0776	8529	51.3076	16816
26.4276	36283.2	31.1776	25547	51.1276	8544	51.3576	16752
26.4775	36301.6	31.2275	25529	51.1775	8542	51.4075	16770
26.5275	36261.6	31.2775	25485	51.2275	8532	51.4575	16730
26.5774	36286.4	31.3274	25516	51.2774	8541	51.5074	16785
26.6274	36339.2	31.3774	25510	51.3274	8537	51.5574	16731
26.6773	36313.6	31.4273	25506	51.3773	8527	51.6073	16739
26.7273	36300.8	31.4773	25492	51.4273	8567	51.6573	16759
26.7772	36272.8	31.5272	25502	51.4772	8497	51.7072	16791
26.8272	36284	31.5772	25500	51.5272	8536	51.7572	16748
26.8771	36275.2	31.6271	25505	51.5771	8505	51.8071	16690
26.9271	36276.8	31.6771	25474	51.6271	8543	51.8571	16722
26.977	36279.2	31.727	25457	51.677	8522	51.907	16757
27.027	36321.6	31.777	25507	51.727	8507	51.957	16769
27.0769	36271.2	31.8269	25502	51.7769	8532	52.0069	16767
27.1269	36310.4	31.8769	25533	51.8269	8532	52.0569	16810
27.1768	36264	31.9268	25532	51.8768	8470	52.1068	16712
27.2267	36271.2	31.9767	25512	51.9267	8553	52.1568	16803
27.2767	36252.8	32.0267	25526	51.9767	8532	52.2067	16774
27.3267	36248	32.0767	25502	52.0266	8516	52.2567	16723
27.3766	36305.6	32.1266	25537	52.0766	8549	52.3066	16741
27.4265	36284.8	32.1765	25532	52.1265	8493	52.3565	16760
27.4765	36296	32.2265	25529	52.1765	8538	52.4065	16754
27.5264	36284	32.2764	25523	52.2264	8502	52.4564	16689
27.5764	36250.4	32.3264	25550	52.2764	8510	52.5064	16722
27.6263	36273.6	32.3763	25492	52.3263	8507	52.5563	16691
27.6763	36267.2	32.4263	25530	52.3763	8506	52.6063	16719
27.7262	36257.6	32.4762	25514	52.4262	8492	52.6562	16762
27.7762	36291.2	32.5262	25545	52.4762	8513	52.7062	16716
27.8261	36228.8	32.5761	25502	52.5261	8541	52.7561	16693
27.8761	36228.8	32.6261	25538	52.5761	8489	52.8061	16681
27.926	36293.6	32.676	25577	52.626	8518	52.856	16702
27.976	36271.2	32.726	25516	52.676	8505	52.906	16700
28.0259	36241.6	32.7759	25511	52.7259	8533	52.9559	16748
28.0759	36281.6	32.8259	25536	52.7759	8511	53.0059	16706
28.1258	36284	32.8758	25515	52.8258	8510	53.0558	16729
28.1758	36244	32.9258	25526	52.8758	8502	53.1058	16711
28.2257	36244	32.9757	25530	52.9257	8476	53.1557	16701
28.2757	36208	33.0257	25540	52.9757	8529	53.2057	16752
28.3256	36231.2	33.0756	25494	53.0256	8496	53.2556	16673
28.3756	36274.4	33.1255	25542	53.0755	8519	53.3055	16707
28.4255	36264.8	33.1755	25532	53.1255	8512	53.3555	16698
28.4754	36281.6	33.2255	25529	53.1754	8495	53.4055	16703
28.5254	36276	33.2754	25510	53.2254	8539	53.4554	16712
28.5754	36237.6	33.3254	25534	53.2754	8492	53.5053	16774
28.6253	36240.8	33.3753	25492	53.3253	8539	53.5553	16680
28.6752	36256.8	33.4252	25528	53.3752	8535	53.6052	16682
28.7252	36277.6	33.4752	25535	53.4252	8552	53.6552	16731
28.7751	36240	33.5251	25528	53.4751	8465	53.7051	16695
28.8251	36259.2	33.5751	25565	53.5251	8483	53.7551	16696
28.875	36249.6	33.625	25521	53.575	8500	53.805	16710
28.925	36244.8	33.675	25495	53.625	8487	53.855	16687
28.9749	36252.8	33.7249	25582	53.6749	8500	53.9049	16656
29.0249	36258.4	33.7749	25520	53.7249	8495	53.9549	16685
29.0748	36227.2	33.8248	25585	53.7748	8470	54.0048	16661
29.1248	36236	33.8748	25568	53.8248	8489	54.0548	16692
29.1747	36256.8	33.9247	25553	53.8747	8523	54.1047	16701
29.2247	36265.6	33.9747	25542	53.9247	8557	54.1547	16647
29.2746	36232	34.0246	25606	53.9746	8482	54.2046	16659
29.3246	36264	34.0746	25476	54.0246	8523	54.2546	16663
29.3745	36255.2	34.1245	25561	54.0745	8548	54.3045	16705
29.4245	36239.2	34.1745	25524	54.1245	8481	54.3545	16689
29.4744	36210.4	34.2244	25513	54.1744	8485	54.4044	16743
29.5244	36252.8	34.2744	25522	54.2244	8517	54.4544	16686
29.5743	36216	34.3243	25575	54.2743	8513	54.5043	16694
29.6243	36248.8	34.3743	25557	54.3242	8506	54.5543	16634
29.6742	36240	34.4242	25533	54.3742	8501	54.6042	16722
29.7242	36219.2	34.4742	25575	54.4241	8486	54.6542	16683
29.7741	36222.4	34.5241	25513	54.4741	8451	54.7041	16692
29.824	36241.6	34.574	25611	54.5241	8507	54.754	16676
29.874	36184	34.624	25547	54.574	8550	54.804	16675
29.9239	36243.2	34.6739	25550	54.6239	8467	54.8539	16646
29.9739	36215.2	34.7239	25590	54.6739	8530	54.9039	16716
30.0238	36191.2	34.7738	25586	54.7238	8487	54.9538	16669
30.0738	36260.8	34.8238	25592	54.7738	8497	55.0038	16716
30.1237	36232	34.8737	25565	54.8237	8451	55.0537	16634
30.1737	36234.4	34.9237	25585	54.8737	8461	55.1037	16631
30.2236	36222.4	34.9736	25617	54.9236	8468	55.1536	16675
30.2736	36169.6	35.0236	25591	54.9736	8504	55.2036	16712
30.3235	36228.8	35.0735	25543	55.0235	8497	55.2535	16675
30.3735	36242.4	35.1235	25559	55.0735	8467	55.3035	16682
30.4234	36167.2	35.1734	25516	55.1234	8462	55.3534	16734
30.4734	36181.6	35.2234	25519	55.1734	8462	55.4034	16669
30.5233	36211.2	35.2733	25550	55.2233	8472	55.4533	16683
30.5733	36208	35.3233	25585	55.2733	8478	55.5033	16650
30.6232	36234.4	35.3732	25591	55.3232	8512	55.5532	16667
30.6732	36186.4	35.4232	25568	55.3732	8505	55.6032	16710
30.7231	36177.6	35.4731	25559	55.4231	8509	55.6531	16660
30.7731	36196.8	35.5231	25561	55.4731	8470	55.7031	16672
30.823	36212	35.573	25540	55.523	8502	55.753	16678
30.873	36192.8	35.623	25570	55.573	8468	55.803	16636
30.9229	36205.6	35.6729	25567	55.6229	8516	55.8529	16622
30.9729	36236.8	35.7229	25552	55.6728	8522	55.9029	16663
31.0228	36195.2	35.7728	25547	55.7228	8496	55.9528	16697
31.0727	36175.2	35.8227	25572	55.7728	8524	56.0027	16663
31.1227	36194.4	35.8727	25559	55.8227	8513	56.0527	16651
31.1726	36198.4	35.9226	25556	55.8726	8529	56.1026	16576
31.2226	36198.4	35.9726	25579	55.9226	8515	56.1526	16617
31.2725	36197.6	36.0225	25535	55.9725	8481	56.2025	16646
31.3225	36230.4	36.0725	25556	56.0225	8437	56.2525	16624
31.3724	36140.8	36.1224	25576	56.0724	8468	56.3024	16660
31.4224	36191.2	36.1724	25591	56.1224	8477	56.3524	16600
31.4723	36178.4	36.2223	25584	56.1723	8475	56.4023	16611
31.5223	36188	36.2723	25618	56.2223	8475	56.4523	16649
31.5722	36241.6	36.3222	25550	56.2722	8512	56.5022	16620
31.6222	36190.4	36.3722	25568	56.3222	8532	56.5522	16668
31.6721	36180	36.4221	25561	56.3721	8537	56.6021	16633
31.7221	36199.2	36.4721	25649	56.4221	8487	56.6521	16633
31.772	36216	36.522	25581	56.472	8448	56.702	16591
31.822	36230.4	36.572	25596	56.522	8456	56.752	16652
31.8719	36181.6	36.6219	25632	56.5719	8509	56.8019	16595
31.9219	36193.6	36.6719	25616	56.6219	8443	56.8519	16692
31.9718	36203.2	36.7218	25590	56.6718	8491	56.9018	16651
32.0218	36208.8	36.7718	25582	56.7218	8522	56.9518	16622
32.0717	36167.2	36.8217	25609	56.7717	8540	57.0017	16603
32.1217	36180.8	36.8717	25592	56.8217	8469	57.0517	16635
32.1716	36172	36.9216	25576	56.8716	8441	57.1016	16616
32.2216	36155.2	36.9716	25564	56.9216	8510	57.1516	16650
32.2715	36173.6	37.0215	25604	56.9715	8508	57.2015	16607
32.3214	36191.2	37.0714	25625	57.0215	8491	57.2514	16666
32.3714	36164.8	37.1214	25645	57.0714	8473	57.3014	16565
32.4213	36191.2	37.1713	25629	57.1213	8486	57.3513	16607
32.4713	36142.4	37.2213	25588	57.1713	8449	57.4013	16623
32.5212	36162.4	37.2712	25649	57.2212	8527	57.4512	16591
32.5712	36186.4	37.3212	25645	57.2712	8480	57.5012	16686
32.6211	36164.8	37.3711	25691	57.3211	8521	57.5511	16608
32.6711	36164	37.4211	25731	57.3711	8496	57.6011	16663
32.721	36176	37.471	25722	57.421	8529	57.651	16600
32.771	36168	37.521	25754	57.471	8527	57.701	16648
32.8209	36207.2	37.5709	25772	57.5209	8494	57.7509	16610
32.8709	36202.4	37.6209	25761	57.5709	8509	57.8009	16603
32.9208	36186.4	37.6708	25802	57.6208	8471	57.8508	16608
32.9708	36209.6	37.7208	25824	57.6708	8488	57.9008	16652
33.0207	36149.6	37.7707	25823	57.7207	8448	57.9507	16679
33.0707	36166.4	37.8207	25813	57.7707	8491	58.0007	16614
33.1206	36179.2	37.8706	25909	57.8206	8489	58.0506	16661
33.1706	36159.2	37.9206	25920	57.8706	8520	58.1006	16646
33.2205	36173.6	37.9705	25951	57.9205	8515	58.1505	16619
33.2705	36153.6	38.0205	25949	57.9705	8512	58.2005	16597
33.3204	36176.8	38.0704	26055	58.0204	8508	58.2504	16646
33.3704	36175.2	38.1204	26126	58.0704	8533	58.3004	16626
33.4203	36184	38.1703	26144	58.1203	8489	58.3503	16631
33.4703	36143.2	38.2203	26316	58.1703	8462	58.4002	16624
33.5202	36132.8	38.2702	26360	58.2202	8482	58.4502	16640
33.5701	36156	38.3201	26542	58.2702	8487	58.5001	16603
33.6201	36148	38.3701	26915	58.3201	8453	58.5501	16656
33.67	36184.8	38.42	27324	58.37	8495	58.6	16655
33.72	36160	38.47	27992	58.42	8494	58.65	16649
33.7699	36152	38.5199	29239	58.4699	8546	58.6999	16617
33.8199	36196.8	38.5699	31171	58.5199	8488	58.7499	16666
33.8698	36155.2	38.6198	34341	58.5698	8478	58.7998	16611
33.9198	36173.6	38.6698	38663	58.6198	8507	58.8498	16626
33.9697	36188.8	38.7197	43494	58.6697	8533	58.8997	16596
34.0197	36189.6	38.7697	47473	58.7197	8551	58.9497	16594
34.0696	36151.2	38.8196	49137	58.7696	8500	58.9996	16631
34.1196	36169.6	38.8696	47572	58.8196	8526	59.0496	16593
34.1695	36179.2	38.9195	43936	58.8695	8497	59.0995	16615
34.2195	36156.8	38.9695	39763	58.9195	8512	59.1495	16638
34.2694	36168.8	39.0194	35794	58.9694	8502	59.1994	16573
34.3194	36154.4	39.0694	32200	59.0194	8529	59.2494	16613
34.3693	36156.8	39.1193	30201	59.0693	8506	59.2993	16574
34.4193	36152.8	39.1693	28731	59.1193	8478	59.3493	16571
34.4692	36170.4	39.2192	27856	59.1692	8466	59.3992	16571
34.5192	36161.6	39.2692	27349	59.2192	8509	59.4492	16617
34.5691	36171.2	39.3191	26975	59.2691	8481	59.4991	16612
34.6191	36159.2	39.3691	26760	59.319	8498	59.5491	16634
34.669	36180.8	39.419	26664	59.369	8464	59.599	16620
34.7189	36149.6	39.4689	26584	59.419	8479	59.6489	16619
34.7689	36149.6	39.5189	26565	59.4689	8449	59.6989	16616
34.8188	36148.8	39.5688	26519	59.5189	8494	59.7488	16599
34.8688	36180	39.6188	26635	59.5688	8500	59.7988	16607
34.9187	36179.2	39.6687	26586	59.6187	8490	59.8487	16711
34.9687	36161.6	39.7187	26668	59.6687	8456	59.8987	16609
35.0186	36147.2	39.7686	26850	59.7186	8494	59.9486	16614
35.0686	36197.6	39.8186	27118	59.7686	8468	59.9986	16643
35.1185	36188.8	39.8685	27628	59.8185	8510	60.0485	16584
35.1685	36196.8	39.9185	28169	59.8685	8493	60.0985	16592
35.2184	36151.2	39.9684	29113	59.9184	8474	60.1484	16611
35.2684	36155.2	40.0184	30231	59.9684	8513	60.1984	16632
35.3183	36166.4	40.0683	31208	60.0183	8468	60.2483	16603
35.3683	36152.8	40.1183	32015	60.0683	8489	60.2983	16591
35.4182	36162.4	40.1682	31819	60.1182	8506	60.3482	16626
35.4682	36160	40.2182	30950	60.1682	8492	60.3982	16604
35.5181	36186.4	40.2681	29879	60.2181	8510	60.4481	16639
35.5681	36168	40.3181	28771	60.2681	8503	60.4981	16564
35.618	36161.6	40.368	27791	60.318	8522	60.548	16577
35.668	36180.8	40.418	27135	60.368	8500	60.598	16648
35.7179	36116.8	40.4679	26641	60.4179	8529	60.6479	16608
35.7679	36159.2	40.5179	26408	60.4679	8451	60.6979	16598
35.8178	36137.6	40.5678	26306	60.5178	8473	60.7478	16611
35.8678	36188	40.6178	26115	60.5677	8510	60.7978	16640
35.9177	36209.6	40.6677	26043	60.6177	8477	60.8477	16605
35.9676	36193.6	40.7176	26025	60.6677	8467	60.8976	16628
36.0176	36164	40.7676	25884	60.7176	8507	60.9476	16641
36.0675	36166.4	40.8175	25871	60.7675	8522	60.9975	16597
36.1175	36187.2	40.8675	25863	60.8175	8499	61.0475	16604
36.1674	36124.8	40.9174	25859	60.8674	8471	61.0974	16598
36.2174	36119.2	40.9674	25835	60.9174	8452	61.1474	16568
36.2673	36148.8	41.0173	25768	60.9673	8436	61.1973	16601
36.3173	36152.8	41.0673	25761	61.0173	8475	61.2473	16624
36.3672	36161.6	41.1172	25805	61.0672	8483	61.2972	16625
36.4172	36148	41.1672	25716	61.1172	8557	61.3472	16658
36.4671	36151.2	41.2171	25797	61.1671	8501	61.3971	16598
36.5171	36184	41.2671	25722	61.2171	8466	61.4471	16593
36.567	36116	41.317	25746	61.267	8520	61.497	16664
36.617	36156	41.367	25739	61.317	8473	61.547	16616
36.6669	36188	41.4169	25654	61.3669	8483	61.5969	16596
36.7169	36126.4	41.4669	25732	61.4169	8488	61.6469	16565
36.7668	36184	41.5168	25693	61.4668	8500	61.6968	16594
36.8168	36110.4	41.5668	25688	61.5168	8484	61.7468	16628
36.8667	36152	41.6167	25782	61.5667	8455	61.7967	16625
36.9167	36176	41.6667	25699	61.6167	8505	61.8467	16586
36.9666	36150.4	41.7166	25737	61.6666	8498	61.8966	16590
37.0166	36157.6	41.7666	25641	61.7166	8508	61.9466	16571
37.0665	36176	41.8165	25722	61.7665	8481	61.9965	16626
37.1165	36166.4	41.8665	25683	61.8165	8491	62.0465	16653
37.1664	36161.6	41.9164	25713	61.8664	8505	62.0964	16614
37.2163	36155.2	41.9663	25725	61.9164	8514	62.1463	16593
37.2663	36153.6	42.0163	25707	61.9663	8489	62.1963	16581
37.3162	36170.4	42.0662	25702	62.0162	8507	62.2463	16571
37.3662	36140	42.1162	25712	62.0662	8508	62.2962	16648
37.4161	36153.6	42.1661	25735	62.1161	8515	62.3461	16603
37.4661	36168	42.2161	25721	62.1661	8476	62.3961	16562
37.516	36122.4	42.266	25687	62.216	8490	62.446	16600
37.566	36144.8	42.316	25746	62.266	8450	62.496	16607
37.6159	36192.8	42.3659	25683	62.3159	8509	62.5459	16626
37.6659	36128.8	42.4159	25726	62.3659	8488	62.5959	16558
37.7158	36125.6	42.4658	25689	62.4158	8483	62.6458	16587
37.7658	36156	42.5158	25708	62.4658	8488	62.6958	16647
37.8157	36121.6	42.5657	25652	62.5157	8499	62.7457	16623
37.8657	36184	42.6157	25676	62.5657	8489	62.7957	16588
37.9156	36159.2	42.6656	25657	62.6156	8505	62.8456	16538
37.9656	36140	42.7156	25642	62.6656	8558	62.8956	16620
38.0155	36151.2	42.7655	25647	62.7155	8500	62.9455	16601
38.0655	36122.4	42.8155	25676	62.7655	8533	62.9955	16584
38.1154	36166.4	42.8654	25646	62.8154	8524	63.0454	16575
38.1654	36186.4	42.9154	25681	62.8654	8513	63.0954	16632
38.2153	36122.4	42.9653	25696	62.9153	8544	63.1453	16628
38.2653	36140	43.0153	25690	62.9653	8537	63.1953	16631
38.3152	36147.2	43.0652	25735	63.0152	8502	63.2452	16571
38.3652	36170.4	43.1152	25696	63.0652	8544	63.2952	16628
38.4151	36132	43.1651	25641	63.1151	8508	63.3451	16633
38.465	36170.4	43.215	25656	63.1651	8541	63.395	16612
38.515	36172	43.265	25740	63.215	8506	63.445	16608
38.565	36165.6	43.315	25731	63.2649	8590	63.495	16594
38.6149	36152.8	43.3649	25738	63.3149	8549	63.5449	16653
38.6648	36200	43.4148	25733	63.3648	8563	63.5948	16676
38.7148	36175.2	43.4648	25724	63.4148	8566	63.6448	16626
38.7647	36172.8	43.5147	25819	63.4647	8549	63.6947	16689
38.8147	36175.2	43.5647	25768	63.5147	8546	63.7447	16651
38.8646	36145.6	43.6146	25801	63.5646	8581	63.7946	16607
38.9146	36145.6	43.6646	25858	63.6146	8568	63.8446	16646
38.9645	36223.2	43.7145	25838	63.6645	8569	63.8945	16667
39.0145	36167.2	43.7645	25857	63.7145	8554	63.9445	16606
39.0644	36166.4	43.8144	25868	63.7644	8620	63.9944	16659
39.1144	36192.8	43.8644	25912	63.8144	8569	64.0444	16672
39.1643	36176	43.9143	25884	63.8643	8566	64.0943	16649
39.2143	36172.8	43.9643	25910	63.9143	8575	64.1443	16650
39.2642	36184	44.0142	25902	63.9642	8556	64.1942	16624
39.3142	36208	44.0642	25964	64.0142	8623	64.2442	16632
39.3641	36182.4	44.1141	26025	64.0641	8557	64.2941	16662
39.4141	36166.4	44.1641	26065	64.1141	8599	64.3441	16666
39.464	36205.6	44.214	25994	64.164	8542	64.394	16617
39.514	36201.6	44.264	26093	64.214	8626	64.444	16634
39.5639	36229.6	44.3139	26133	64.2639	8626	64.4939	16712
39.6139	36240	44.3639	26186	64.3139	8641	64.5439	16686
39.6638	36239.2	44.4138	26341	64.3638	8597	64.5938	16709
39.7137	36344	44.4637	26503	64.4137	8663	64.6437	16727
39.7637	36356	44.5137	26749	64.4637	8655	64.6937	16712
39.8137	36469.6	44.5637	27043	64.5136	8645	64.7437	16709
39.8636	36599.2	44.6136	27376	64.5636	8614	64.7936	16752
39.9135	36806.4	44.6635	28028	64.6136	8677	64.8435	16790
39.9635	37425.6	44.7135	28986	64.6635	8681	64.8935	16794
40.0134	38471.2	44.7634	30305	64.7134	8677	64.9434	16789
40.0634	40367.2	44.8134	32158	64.7634	8769	64.9934	16911
40.1133	40638.4	44.8633	34759	64.8133	8768	65.0433	16975
40.1633	39832.8	44.9133	37877	64.8633	8823	65.0933	17100
40.2132	38808	44.9632	41096	64.9132	8849	65.1432	17252
40.2632	37694.4	45.0132	43242	64.9632	8937	65.1932	17435
40.3131	36899.2	45.0631	44788	65.0131	9055	65.2431	17815
40.3631	36583.2	45.1131	45311	65.0631	9223	65.2931	18293
40.413	36478.4	45.163	43746	65.113	9479	65.343	19192
40.463	36348.8	45.213	41668	65.163	9785	65.393	20150
40.5129	36304	45.2629	38710	65.2129	10148	65.4429	21254
40.5629	36272	45.3129	35529	65.2629	10885	65.4929	22253
40.6128	36196	45.3628	33008	65.3128	11758	65.5428	22971
40.6628	36230.4	45.4128	30765	65.3628	12890	65.5928	23313
40.7127	36232	45.4627	29283	65.4127	14377	65.6427	23371
40.7627	36175.2	45.5127	28288	65.4627	16340	65.6927	23212
40.8126	36182.4	45.5626	27533	65.5126	18405	65.7426	22494
40.8625	36184	45.6125	27102	65.5626	20434	65.7926	21696
40.9125	36205.6	45.6625	26855	65.6125	21434	65.8425	20721
40.9624	36164.8	45.7124	26635	65.6625	21269	65.8924	19743
41.0124	36200.8	45.7624	26532	65.7124	20145	65.9424	19089
41.0624	36182.4	45.8124	26411	65.7623	18701	65.9924	18384
41.1123	36149.6	45.8623	26349	65.8123	16803	66.0423	17931
41.1622	36205.6	45.9122	26361	65.8622	15315	66.0922	17563
41.2122	36178.4	45.9622	26400	65.9122	13465	66.1422	17332
41.2621	36172	46.0121	26411	65.9621	12015	66.1921	17155
41.3121	36126.4	46.0621	26381	66.0121	10933	66.2421	17021
41.362	36154.4	46.112	26423	66.062	10187	66.292	16964
41.412	36136	46.162	26552	66.112	9772	66.342	16951
41.4619	36192	46.2119	26696	66.1619	9487	66.3919	16855
41.5119	36136.8	46.2619	27024	66.2119	9296	66.4419	16791
41.5618	36133.6	46.3118	27246	66.2618	9106	66.4918	16808
41.6118	36185.6	46.3618	27779	66.3118	8981	66.5418	16796
41.6617	36116.8	46.4117	28315	66.3617	8946	66.5917	16757
41.7117	36209.6	46.4617	29104	66.4117	8810	66.6417	16673
41.7616	36254.4	46.5116	29890	66.4616	8821	66.6916	16745
41.8116	36260.8	46.5616	30645	66.5116	8804	66.7416	16691
41.8615	36316	46.6115	31071	66.5615	8752	66.7915	16728
41.9115	36326.4	46.6615	31327	66.6115	8731	66.8415	16697
41.9614	36272.8	46.7114	31239	66.6614	8786	66.8914	16723
42.0114	36253.6	46.7614	30898	66.7114	8733	66.9414	16642
42.0613	36221.6	46.8113	30504	66.7613	8634	66.9913	16702
42.1112	36204.8	46.8612	29938	66.8113	8726	67.0413	16677
42.1612	36216.8	46.9112	29185	66.8612	8681	67.0912	16700
42.2112	36174.4	46.9612	28576	66.9112	8675	67.1411	16699
42.2611	36156.8	47.0111	28085	66.9611	8634	67.1911	16689
42.3111	36181.6	47.0611	27583	67.011	8666	67.241	16692
42.361	36162.4	47.111	27128	67.061	8614	67.291	16690
42.4109	36163.2	47.1609	26797	67.1109	8652	67.3409	16695
42.4609	36189.6	47.2109	26552	67.1609	8664	67.3909	16694
42.5108	36174.4	47.2608	26401	67.2108	8616	67.4408	16687
42.5608	36139.2	47.3108	26208	67.2608	8590	67.4908	16711
42.6107	36134.4	47.3607	26116	67.3107	8625	67.5407	16717
42.6607	36167.2	47.4107	25996	67.3607	8666	67.5907	16690
42.7106	36180	47.4606	25976	67.4106	8631	67.6406	16726
42.7606	36181.6	47.5106	25860	67.4606	8624	67.6906	16759
42.8105	36211.2	47.5605	25841	67.5105	8676	67.7405	16779
42.8605	36145.6	47.6105	25781	67.5605	8640	67.7905	16812
42.9104	36168	47.6604	25803	67.6104	8643	67.8404	16824
42.9604	36148	47.7104	25785	67.6604	8635	67.8904	16873
43.0103	36162.4	47.7603	25782	67.7103	8628	67.9403	16871
43.0603	36140	47.8103	25741	67.7603	8677	67.9903	16885
43.1102	36124	47.8602	25646	67.8102	8687	68.0402	16996
43.1602	36236	47.9102	25681	67.8602	8694	68.0902	16987
43.2101	36139.2	47.9601	25695	67.9101	8715	68.1401	16960
43.2601	36172	48.0101	25653	67.9601	8745	68.1901	16911
43.31	36194.4	48.06	25664	68.01	8807	68.24	16927
43.36	36144.8	48.11	25622	68.06	8801	68.29	16914
43.4099	36175.2	48.1599	25669	68.1099	8943	68.3399	16959
43.4599	36167.2	48.2099	25671	68.1599	8871	68.3898	16851
43.5098	36162.4	48.2598	25667	68.2098	8953	68.4398	16729
43.5598	36162.4	48.3098	25645	68.2597	8889	68.4898	16738
43.6097	36217.6	48.3597	25628	68.3097	8930	68.5397	16723
43.6596	36171.2	48.4096	25587	68.3597	8863	68.5897	16680
43.7096	36183.2	48.4596	25672	68.4096	8799	68.6396	16678
43.7595	36223.2	48.5095	25622	68.4595	8738	68.6895	16681
43.8095	36176.8	48.5595	25623	68.5095	8740	68.7395	16664
43.8594	36136	48.6094	25616	68.5594	8674	68.7894	16664
43.9094	36218.4	48.6594	25676	68.6094	8659	68.8394	16678
43.9593	36144	48.7093	25661	68.6593	8621	68.8893	16670
44.0093	36183.2	48.7593	25648	68.7093	8595	68.9393	16636
44.0592	36207.2	48.8092	25605	68.7592	8580	68.9892	16613
44.1092	36166.4	48.8592	25608	68.8092	8586	69.0392	16643
44.1591	36168	48.9091	25622	68.8591	8557	69.0891	16644
44.2091	36204.8	48.9591	25633	68.9091	8556	69.1391	16642
44.259	36180.8	49.009	25597	68.959	8537	69.189	16611
44.309	36197.6	49.059	25600	69.009	8558	69.239	16598
44.3589	36203.2	49.1089	25589	69.0589	8549	69.2889	16660
44.4089	36182.4	49.1589	25603	69.1089	8564	69.3389	16620
44.4588	36175.2	49.2088	25633	69.1588	8582	69.3888	16641
44.5088	36216.8	49.2588	25598	69.2088	8544	69.4388	16551
44.5587	36205.6	49.3087	25580	69.2587	8530	69.4887	16585
44.6087	36210.4	49.3587	25625	69.3087	8565	69.5387	16604
44.6586	36244.8	49.4086	25606	69.3586	8537	69.5886	16631
44.7086	36235.2	49.4586	25587	69.4086	8516	69.6385	16577
44.7585	36281.6	49.5085	25569	69.4585	8528	69.6885	16632
44.8085	36320.8	49.5585	25611	69.5084	8535	69.7385	16643
44.8584	36280	49.6084	25590	69.5584	8582	69.7884	16630
44.9083	36330.4	49.6583	25611	69.6083	8521	69.8383	16628
44.9583	36467.2	49.7083	25573	69.6583	8538	69.8883	16644
45.0082	36442.4	49.7582	25607	69.7082	8547	69.9382	16606
45.0582	36480	49.8082	25604	69.7582	8548	69.9882	16659
45.1081	36495.2	49.8581	25584	69.8081	8571	70.0381	16626
45.1581	36554.4	49.9081	25534	69.8581	8591	70.0881	16652
45.208	36534.4	49.958	25516	69.908	8565	70.138	16589
45.258	36602.4	50.008	25544	69.958	8542	70.188	16647
45.3079	36563.2	50.0579	25542	70.0079	8547	70.2379	16577
45.3579	36555.2	50.1079	25547	70.0579	8541	70.2879	16574
45.4078	36560	50.1578	25563	70.1078	8545	70.3378	16606
45.4578	36647.2	50.2078	25547	70.1578	8529	70.3878	16617
45.5077	36640.8	50.2577	25553	70.2077	8566	70.4377	16616
45.5577	36741.6	50.3077	25554	70.2577	8518	70.4877	16580
45.6076	36764.8	50.3576	25528	70.3076	8547	70.5376	16621
45.6576	36757.6	50.4076	25553	70.3576	8518	70.5876	16600
45.7075	36836	50.4575	25547	70.4075	8516	70.6375	16601
45.7575	36872.8	50.5075	25511	70.4575	8528	70.6875	16618
45.8074	36984	50.5574	25567	70.5074	8501	70.7374	16607
45.8573	37053.6	50.6073	25585	70.5573	8517	70.7874	16539
45.9073	37192.8	50.6573	25545	70.6073	8509	70.8373	16564
45.9573	37252.8	50.7073	25560	70.6573	8519	70.8872	16569
46.0072	37468.8	50.7572	25532	70.7072	8564	70.9372	16586
46.0572	37824.8	50.8072	25561	70.7571	8494	70.9871	16592
46.1071	38144	50.8571	25598	70.8071	8518	71.0371	16580
46.157	38624	50.907	25594	70.8571	8537	71.0871	16586
46.207	39388	50.957	25557	70.907	8504	71.137	16584
46.2569	40523.2	51.0069	25577	70.9569	8543	71.1869	16590
46.3069	42330.4	51.0569	25576	71.0069	8509	71.2369	16567
46.3568	45049.6	51.1068	25546	71.0568	8499	71.2868	16599
46.4068	49290.4	51.1568	25567	71.1068	8495	71.3368	16598
46.4567	56133.6	51.2067	25519	71.1567	8538	71.3867	16611
46.5067	67500	51.2567	25506	71.2067	8527	71.4367	16592
46.5566	84384.8	51.3066	25558	71.2566	8512	71.4866	16554
46.6066	99173.6	51.3566	25561	71.3066	8511	71.5366	16554
46.6565	102453	51.4065	25564	71.3565	8516	71.5865	16594
46.7065	96167.2	51.4565	25522	71.4065	8498	71.6365	16545
46.7564	86256.8	51.5064	25536	71.4564	8487	71.6864	16548
46.8064	72404.8	51.5564	25588	71.5064	8504	71.7364	16567
46.8563	60426.4	51.6063	25575	71.5563	8523	71.7863	16563
46.9063	51990.4	51.6563	25559	71.6063	8458	71.8363	16575
46.9562	46526.4	51.7062	25510	71.6562	8501	71.8862	16568
47.0062	43258.4	51.7562	25528	71.7062	8533	71.9362	16606
47.0561	41012.8	51.8061	25529	71.7561	8486	71.9861	16531
47.1061	39770.4	51.8561	25481	71.8061	8483	72.0361	16605
47.156	38894.4	51.906	25534	71.856	8531	72.086	16555
47.206	38212	51.956	25519	71.906	8497	72.1359	16587
47.2559	37872	52.0059	25589	71.9559	8477	72.1859	16625
47.3058	37460.8	52.0558	25553	72.0058	8515	72.2358	16592
47.3558	37307.2	52.1058	25528	72.0558	8482	72.2858	16557
47.4057	37132	52.1557	25548	72.1057	8500	72.3357	16593
47.4557	36998.4	52.2057	25518	72.1557	8476	72.3857	16615
47.5056	36835.2	52.2556	25502	72.2056	8527	72.4356	16593
47.5556	36806.4	52.3056	25483	72.2556	8512	72.4856	16584
47.6055	36716.8	52.3555	25524	72.3055	8548	72.5355	16598
47.6555	36644.8	52.4055	25495	72.3555	8520	72.5855	16544
47.7054	36592	52.4554	25515	72.4054	8514	72.6354	16551
47.7554	36623.2	52.5054	25504	72.4554	8523	72.6854	16587
47.8053	36529.6	52.5553	25502	72.5053	8541	72.7353	16596
47.8553	36528.8	52.6053	25502	72.5553	8579	72.7853	16563
47.9052	36481.6	52.6552	25500	72.6052	8556	72.8352	16559
47.9552	36486.4	52.7052	25542	72.6552	8507	72.8852	16647
48.0051	36433.6	52.7551	25560	72.7051	8490	72.9351	16575
48.0551	36440	52.8051	25497	72.7551	8518	72.9851	16558
48.105	36416.8	52.855	25540	72.805	8473	73.035	16576
48.155	36419.2	52.905	25510	72.855	8506	73.085	16574
48.2049	36352	52.9549	25535	72.9049	8489	73.1349	16597
48.2549	36323.2	53.0049	25495	72.9549	8482	73.1849	16560
48.3048	36351.2	53.0548	25471	73.0048	8510	73.2348	16536
48.3548	36360.8	53.1048	25484	73.0547	8467	73.2848	16537
48.4047	36368.8	53.1547	25545	73.1047	8500	73.3347	16586
48.4547	36337.6	53.2047	25517	73.1547	8523	73.3846	16544
48.5046	36317.6	53.2546	25510	73.2046	8499	73.4346	16566
48.5545	36343.2	53.3045	25555	73.2545	8480	73.4845	16600
48.6045	36314.4	53.3545	25517	73.3045	8450	73.5345	16616
48.6544	36300.8	53.4044	25523	73.3544	8533	73.5844	16589
48.7044	36311.2	53.4544	25501	73.4044	8532	73.6344	16601
48.7543	36324	53.5043	25500	73.4543	8511	73.6843	16583
48.8043	36297.6	53.5543	25531	73.5043	8487	73.7343	16644
48.8542	36311.2	53.6042	25490	73.5542	8517	73.7842	16580
48.9042	36287.2	53.6542	25535	73.6042	8524	73.8342	16593
48.9541	36257.6	53.7041	25502	73.6541	8510	73.8841	16589
49.0041	36296.8	53.7541	25536	73.7041	8510	73.9341	16576
49.054	36304.8	53.804	25542	73.754	8519	73.984	16577
49.104	36270.4	53.854	25503	73.804	8494	74.034	16576
49.1539	36284.8	53.9039	25526	73.8539	8482	74.0839	16554
49.2039	36256	53.9539	25514	73.9039	8478	74.1339	16532
49.2538	36275.2	54.0038	25485	73.9538	8489	74.1838	16582
49.3038	36259.2	54.0538	25534	74.0038	8510	74.2338	16569
49.3537	36265.6	54.1037	25481	74.0537	8527	74.2837	16558
49.4037	36208	54.1537	25445	74.1037	8533	74.3337	16610
49.4536	36269.6	54.2036	25496	74.1536	8499	74.3836	16601
49.5036	36256.8	54.2536	25531	74.2036	8485	74.4336	16557
49.5535	36248	54.3035	25497	74.2535	8511	74.4835	16593
49.6035	36241.6	54.3535	25523	74.3035	8514	74.5335	16541
49.6534	36271.2	54.4034	25502	74.3534	8496	74.5834	16579
49.7034	36245.6	54.4534	25489	74.4034	8537	74.6333	16630
49.7533	36209.6	54.5033	25510	74.4533	8523	74.6833	16562
49.8032	36204.8	54.5532	25513	74.5032	8484	74.7332	16569
49.8532	36240	54.6032	25488	74.5532	8531	74.7832	16561
49.9031	36258.4	54.6531	25523	74.6031	8508	74.8332	16563
49.9531	36202.4	54.7031	25492	74.6531	8502	74.8831	16617
50.003	36223.2	54.753	25517	74.703	8511	74.933	16575
50.053	36208.8	54.803	25522	74.753	8471	74.983	16559
50.1029	36237.6	54.8529	25490	74.8029	8490	75.0329	16557
50.1529	36213.6	54.9029	25475	74.8529	8481	75.0829	16573
50.2028	36227.2	54.9528	25515	74.9028	8500	75.1328	16605
50.2528	36204	55.0028	25494	74.9528	8490	75.1828	16564
50.3027	36203.2	55.0527	25531	75.0027	8491	75.2327	16592
50.3527	36213.6	55.1027	25503	75.0527	8502	75.2827	16572
50.4026	36176	55.1526	25488	75.1026	8523	75.3326	16583
50.4526	36148	55.2026	25501	75.1526	8488	75.3826	16634
50.5025	36177.6	55.2525	25551	75.2025	8525	75.4325	16551
50.5525	36210.4	55.3025	25488	75.2525	8510	75.4825	16539
50.6024	36240.8	55.3524	25477	75.3024	8481	75.5324	16610
50.6524	36200.8	55.4024	25441	75.3524	8533	75.5824	16622
50.7023	36144.8	55.4523	25489	75.4023	8461	75.6323	16633
50.7523	36192.8	55.5023	25450	75.4523	8537	75.6823	16596
50.8022	36180.8	55.5522	25516	75.5022	8529	75.7322	16589
50.8522	36223.2	55.6022	25488	75.5521	8494	75.7822	16590
50.9021	36167.2	55.6521	25506	75.6021	8513	75.8321	16594
50.952	36192	55.702	25501	75.6521	8532	75.8821	16583
51.002	36208	55.752	25474	75.702	8531	75.932	16606
51.0519	36157.6	55.8019	25496	75.7519	8468	75.9819	16638
51.1019	36169.6	55.8519	25468	75.8019	8528	76.0319	16635
51.1518	36161.6	55.9018	25485	75.8518	8539	76.0818	16666
51.2018	36164	55.9518	25503	75.9018	8545	76.1318	16614
51.2517	36162.4	56.0017	25438	75.9517	8544	76.1817	16621
51.3017	36157.6	56.0517	25500	76.0017	8524	76.2317	16614
51.3516	36179.2	56.1016	25488	76.0516	8532	76.2816	16631
51.4016	36173.6	56.1516	25465	76.1016	8549	76.3316	16608
51.4515	36180.8	56.2015	25496	76.1515	8571	76.3815	16608
51.5015	36124.8	56.2515	25511	76.2015	8557	76.4315	16618
51.5514	36175.2	56.3014	25486	76.2514	8558	76.4814	16592
51.6014	36170.4	56.3514	25478	76.3014	8567	76.5314	16617
51.6513	36187.2	56.4013	25453	76.3513	8536	76.5813	16650
51.7013	36135.2	56.4513	25447	76.4013	8555	76.6313	16636
51.7512	36156	56.5012	25478	76.4512	8587	76.6812	16680
51.8012	36165.6	56.5512	25481	76.5012	8570	76.7312	16656
51.8511	36156	56.6011	25498	76.5511	8538	76.7811	16648
51.9011	36148.8	56.6511	25501	76.6011	8579	76.8311	16663
51.951	36179.2	56.701	25514	76.651	8570	76.881	16679
52.001	36156.8	56.751	25499	76.701	8567	76.931	16662
52.0509	36128	56.8009	25482	76.7509	8542	76.9809	16635
52.1009	36132	56.8509	25457	76.8008	8563	77.0309	16661
52.1508	36146.4	56.9008	25489	76.8508	8567	77.0808	16673
52.2007	36162.4	56.9507	25526	76.9008	8564	77.1308	16652
52.2507	36124.8	57.0007	25470	76.9507	8548	77.1807	16673
52.3006	36158.4	57.0506	25486	77.0006	8617	77.2306	16678
52.3506	36168	57.1006	25493	77.0506	8574	77.2806	16734
52.4005	36103.2	57.1505	25500	77.1005	8586	77.3305	16669
52.4505	36124	57.2005	25462	77.1505	8596	77.3805	16654
52.5004	36149.6	57.2504	25478	77.2004	8599	77.4304	16720
52.5504	36102.4	57.3004	25466	77.2504	8573	77.4804	16725
52.6003	36143.2	57.3503	25485	77.3003	8588	77.5303	16674
52.6503	36144.8	57.4003	25543	77.3503	8600	77.5803	16698
52.7002	36136	57.4502	25522	77.4002	8629	77.6302	16746
52.7502	36084.8	57.5002	25478	77.4502	8679	77.6802	16725
52.8001	36132	57.5501	25491	77.5001	8622	77.7301	16760
52.8501	36126.4	57.6001	25520	77.5501	8663	77.7801	16798
52.9	36173.6	57.65	25498	77.6	8644	77.83	16779
52.95	36115.2	57.7	25458	77.65	8628	77.88	16853
52.9999	36125.6	57.7499	25486	77.6999	8655	77.9299	16850
53.0499	36149.6	57.7999	25494	77.7499	8654	77.9799	16888
53.0998	36120	57.8498	25494	77.7998	8653	78.0298	16978
53.1498	36114.4	57.8998	25450	77.8498	8703	78.0798	17038
53.1997	36106.4	57.9497	25471	77.8997	8730	78.1297	17122
53.2497	36135.2	57.9997	25491	77.9497	8750	78.1797	17128
53.2996	36108.8	58.0496	25477	77.9996	8844	78.2296	17311
53.3496	36120.8	58.0996	25500	78.0496	8853	78.2796	17570
53.3995	36133.6	58.1495	25450	78.0995	8929	78.3295	17766
53.4494	36113.6	58.1994	25529	78.1495	8943	78.3795	18097
53.4994	36132	58.2494	25506	78.1994	9095	78.4294	18502
53.5493	36107.2	58.2993	25497	78.2494	9199	78.4793	18979
53.5993	36102.4	58.3493	25529	78.2993	9412	78.5293	19833
53.6492	36141.6	58.3992	25477	78.3492	9644	78.5792	20758
53.6992	36118.4	58.4492	25517	78.3992	9917	78.6292	22038
53.7491	36107.2	58.4991	25497	78.4491	10264	78.6791	23364
53.7991	36127.2	58.5491	25480	78.4991	10949	78.7291	24782
53.849	36104	58.599	25500	78.549	11622	78.779	25683
53.899	36100	58.649	25477	78.599	12500	78.829	26723
53.9489	36112.8	58.6989	25475	78.6489	13615	78.8789	26854
53.9989	36117.6	58.7489	25481	78.6989	14728	78.9289	26516
54.0488	36096	58.7988	25487	78.7488	15945	78.9788	26108
54.0988	36117.6	58.8488	25535	78.7988	17050	79.0288	24947
54.1487	36138.4	58.8987	25504	78.8487	17655	79.0787	24002
54.1987	36097.6	58.9487	25506	78.8987	17940	79.1287	23154
54.2486	36086.4	58.9986	25452	78.9486	17673	79.1786	22028
54.2986	36094.4	59.0486	25488	78.9986	16755	79.2286	20935
54.3485	36132.8	59.0985	25481	79.0485	16111	79.2785	20047
54.3985	36120	59.1485	25480	79.0985	15044	79.3285	19220
54.4484	36112	59.1984	25480	79.1484	14136	79.3784	18639
54.4984	36073.6	59.2484	25459	79.1984	13106	79.4284	18118
54.5483	36084	59.2983	25523	79.2483	11962	79.4783	17832
54.5983	36103.2	59.3483	25494	79.2982	11276	79.5282	17529
54.6482	36075.2	59.3982	25497	79.3482	10630	79.5782	17439
54.6981	36078.4	59.4481	25470	79.3982	10093	79.6282	17220
54.7481	36103.2	59.4981	25489	79.4481	9787	79.6781	17112
54.7981	36116	59.5481	25458	79.498	9452	79.728	17043
54.848	36120	59.598	25461	79.548	9314	79.778	17016
54.8979	36124.8	59.6479	25462	79.5979	9200	79.8279	16968
54.9479	36098.4	59.6979	25473	79.6479	9044	79.8779	16878
54.9978	36116	59.7478	25487	79.6978	8987	79.9278	16912
55.0478	36112	59.7978	25448	79.7478	8911	79.9778	16841
55.0977	36091.2	59.8477	25463	79.7977	8858	80.0277	16824
55.1477	36084	59.8977	25471	79.8477	8813	80.0777	16832
55.1976	36076.8	59.9476	25429	79.8976	8745	80.1276	16820
55.2476	36084.8	59.9976	25513	79.9476	8728	80.1776	16773
55.2975	36098.4	60.0475	25480	79.9975	8729	80.2275	16771
55.3475	36093.6	60.0975	25485	80.0475	8648	80.2775	16800
55.3974	36084	60.1474	25494	80.0974	8713	80.3274	16756
55.4474	36088	60.1974	25497	80.1474	8722	80.3774	16722
55.4973	36112.8	60.2473	25444	80.1973	8692	80.4273	16770
55.5473	36065.6	60.2973	25500	80.2473	8683	80.4773	16762
55.5972	36052.8	60.3472	25485	80.2972	8603	80.5272	16724
55.6472	36076	60.3972	25492	80.3472	8636	80.5772	16794
55.6971	36092.8	60.4471	25498	80.3971	8613	80.6271	16705
55.7471	36055.2	60.4971	25491	80.4471	8621	80.6771	16724
55.797	36074.4	60.547	25484	80.497	8601	80.727	16711
55.847	36044.8	60.597	25462	80.547	8596	80.777	16701
55.8969	36103.2	60.6469	25463	80.5969	8586	80.8269	16718
55.9468	36099.2	60.6968	25501	80.6469	8612	80.8769	16733
55.9968	36020	60.7468	25459	80.6968	8585	80.9268	16731
56.0468	36064	60.7968	25469	80.7468	8594	80.9767	16789
56.0967	36055.2	60.8467	25453	80.7967	8614	81.0267	16765
56.1466	36084	60.8966	25461	80.8466	8604	81.0767	16772
56.1966	36089.6	60.9466	25465	80.8966	8569	81.1266	16802
56.2465	36064.8	60.9965	25521	80.9465	8547	81.1765	16791
56.2965	36060	61.0465	25482	80.9965	8577	81.2265	16828
56.3464	36049.6	61.0964	25495	81.0464	8576	81.2764	16863
56.3964	36048	61.1464	25472	81.0964	8544	81.3264	16875
56.4463	36107.2	61.1963	25449	81.1463	8591	81.3763	16945
56.4963	36067.2	61.2463	25451	81.1963	8583	81.4263	16939
56.5462	36078.4	61.2962	25500	81.2462	8618	81.4762	16983
56.5962	36076.8	61.3462	25515	81.2962	8599	81.5262	17127
56.6461	36077.6	61.3961	25477	81.3461	8626	81.5761	17228
56.6961	36070.4	61.4461	25468	81.3961	8575	81.6261	17280
56.746	36081.6	61.496	25467	81.446	8606	81.676	17407
56.796	36052.8	61.546	25474	81.496	8612	81.726	17595
56.8459	36072.8	61.5959	25476	81.5459	8596	81.7759	17708
56.8959	36055.2	61.6459	25486	81.5959	8630	81.8259	17880
56.9458	36080.8	61.6958	25479	81.6458	8636	81.8758	17982
56.9958	36080.8	61.7458	25432	81.6958	8677	81.9258	18065
57.0457	36078.4	61.7957	25425	81.7457	8692	81.9757	18164
57.0957	36085.6	61.8457	25463	81.7956	8708	82.0256	18236
57.1456	36052	61.8956	25455	81.8456	8745	82.0756	18259
57.1955	36085.6	61.9455	25438	81.8956	8760	82.1256	18242
57.2455	36058.4	61.9955	25485	81.9455	8797	82.1755	18379
57.2955	36030.4	62.0455	25499	81.9955	8790	82.2254	18319
57.3454	36074.4	62.0954	25505	82.0454	8791	82.2754	18271
57.3953	36087.2	62.1453	25484	82.0953	8886	82.3253	18145
57.4453	36053.6	62.1953	25455	82.1453	8871	82.3753	18017
57.4952	36079.2	62.2452	25454	82.1952	8963	82.4252	17902
57.5452	36067.2	62.2952	25484	82.2452	8880	82.4752	17830
57.5951	36061.6	62.3451	25488	82.2951	8910	82.5251	17771
57.6451	36066.4	62.3951	25467	82.3451	8892	82.5751	17466
57.695	36081.6	62.445	25488	82.395	8865	82.625	17462
57.745	36068	62.495	25501	82.445	8865	82.675	17397
57.7949	36036.8	62.5449	25491	82.4949	8838	82.7249	17230
57.8449	36040.8	62.5949	25498	82.5449	8866	82.7749	17166
57.8948	36059.2	62.6448	25481	82.5948	8812	82.8248	17167
57.9448	36055.2	62.6948	25506	82.6448	8817	82.8748	17240
57.9947	36028	62.7447	25446	82.6947	8779	82.9247	17158
58.0447	36087.2	62.7947	25497	82.7447	8771	82.9747	17182
58.0946	36037.6	62.8446	25484	82.7946	8732	83.0246	17200
58.1446	36049.6	62.8946	25472	82.8446	8701	83.0746	17184
58.1945	36064	62.9445	25476	82.8945	8733	83.1245	17205
58.2445	36063.2	62.9945	25458	82.9445	8769	83.1745	17125
58.2944	36092.8	63.0444	25500	82.9944	8804	83.2244	17089
58.3443	36034.4	63.0943	25476	83.0443	8785	83.2743	17109
58.3943	36079.2	63.1443	25494	83.0943	8829	83.3243	16967
58.4442	36045.6	63.1942	25515	83.1442	8807	83.3743	16873
58.4942	36028	63.2442	25491	83.1942	8802	83.4242	16935
58.5442	36032.8	63.2942	25455	83.2442	8784	83.4741	16857
58.5941	36023.2	63.3441	25506	83.2941	8738	83.5241	16816
58.644	36043.2	63.394	25489	83.344	8715	83.574	16720
58.694	36068	63.444	25480	83.394	8754	83.624	16781
58.7439	36022.4	63.4939	25474	83.4439	8625	83.6739	16722
58.7939	36024.8	63.5439	25525	83.4939	8602	83.7239	16645
58.8438	36040	63.5938	25524	83.5438	8619	83.7738	16659
58.8938	36075.2	63.6438	25503	83.5938	8586	83.8238	16617
58.9437	36068	63.6937	25526	83.6437	8512	83.8737	16669
58.9937	36032	63.7437	25489	83.6937	8548	83.9237	16640
59.0436	36087.2	63.7936	25521	83.7436	8557	83.9736	16656
59.0936	36048.8	63.8436	25505	83.7936	8485	84.0236	16608
59.1435	36077.6	63.8935	25522	83.8435	8549	84.0735	16606
59.1935	36029.6	63.9435	25538	83.8935	8532	84.1235	16620
59.2434	36045.6	63.9934	25526	83.9434	8494	84.1734	16639
59.2934	36046.4	64.0434	25494	83.9934	8532	84.2234	16532
59.3433	36046.4	64.0933	25510	84.0433	8539	84.2733	16619
59.3933	36017.6	64.1433	25511	84.0933	8520	84.3233	16599
59.4432	36032	64.1932	25545	84.1432	8504	84.3732	16598
59.4932	36036.8	64.2432	25566	84.1932	8478	84.4232	16586
59.5431	36041.6	64.2931	25637	84.2431	8504	84.4731	16595
59.593	36054.4	64.3431	25533	84.2931	8518	84.5231	16612
59.643	36012	64.393	25582	84.343	8509	84.573	16606
59.693	36064	64.4429	25516	84.3929	8528	84.623	16552
59.7429	36049.6	64.4929	25556	84.4429	8488	84.6729	16592
59.7929	36036	64.5429	25552	84.4929	8466	84.7228	16544
59.8428	36044	64.5928	25566	84.5428	8491	84.7728	16572
59.8927	36008.8	64.6427	25598	84.5927	8571	84.8227	16575
59.9427	36061.6	64.6927	25649	84.6427	8509	84.8727	16588
59.9926	36057.6	64.7426	25627	84.6926	8496	84.9226	16606
60.0426	36036	64.7926	25631	84.7426	8488	84.9726	16542
60.0925	36022.4	64.8425	25686	84.7925	8496	85.0225	16549
60.1425	36075.2	64.8925	25696	84.8425	8483	85.0725	16575
60.1924	36013.6	64.9424	25739	84.8924	8538	85.1224	16550
60.2424	36050.4	64.9924	25826	84.9424	8527	85.1724	16640
60.2923	36045.6	65.0423	25874	84.9923	8501	85.2223	16589
60.3423	36020.8	65.0923	26040	85.0423	8480	85.2723	16564
60.3922	36054.4	65.1422	26177	85.0922	8468	85.3222	16566
60.4422	36048	65.1922	26372	85.1422	8528	85.3722	16592
60.4921	36055.2	65.2421	26602	85.1921	8487	85.4221	16588
60.5421	36040	65.2921	26932	85.2421	8490	85.4721	16573
60.592	36044.8	65.342	27494	85.292	8481	85.522	16551
60.642	36059.2	65.392	28024	85.342	8499	85.572	16590
60.6919	36060	65.4419	28824	85.3919	8505	85.6219	16547
60.7419	36055.2	65.4919	29583	85.4419	8486	85.6719	16579
60.7918	36048	65.5418	30069	85.4918	8542	85.7218	16545
60.8418	36088	65.5918	30368	85.5417	8496	85.7717	16565
60.8917	36038.4	65.6417	30499	85.5917	8462	85.8217	16561
60.9417	36070.4	65.6916	30295	85.6416	8503	85.8717	16597
60.9916	36033.6	65.7416	29869	85.6916	8467	85.9216	16512
61.0416	36032.8	65.7915	29333	85.7415	8482	85.9715	16544
61.0915	36037.6	65.8415	28661	85.7915	8469	86.0215	16577
61.1414	36076	65.8914	27901	85.8414	8498	86.0714	16606
61.1914	36056	65.9414	27441	85.8914	8469	86.1214	16553
61.2413	36057.6	65.9913	26922	85.9413	8492	86.1713	16542
61.2913	36050.4	66.0413	26566	85.9913	8493	86.2213	16534
61.3412	36056.8	66.0912	26317	86.0412	8473	86.2712	16569
61.3912	36043.2	66.1412	26120	86.0912	8460	86.3212	16568
61.4411	36060.8	66.1911	25963	86.1411	8503	86.3711	16554
61.4911	36022.4	66.2411	25920	86.1911	8508	86.4211	16581
61.541	36052.8	66.291	25797	86.241	8476	86.471	16536
61.591	36036.8	66.341	25800	86.291	8493	86.521	16550
61.6409	36042.4	66.3909	25738	86.3409	8462	86.5709	16570
61.6909	36022.4	66.4409	25730	86.3909	8499	86.6209	16556
61.7408	36073.6	66.4908	25703	86.4408	8529	86.6708	16625
61.7908	36020.8	66.5408	25687	86.4908	8489	86.7208	16582
61.8407	36023.2	66.5907	25634	86.5407	8501	86.7707	16571
61.8907	36011.2	66.6407	25573	86.5907	8474	86.8207	16540
61.9406	36012.8	66.6906	25622	86.6406	8519	86.8706	16560
61.9906	36069.6	66.7406	25621	86.6906	8467	86.9206	16545
62.0405	36025.6	66.7905	25576	86.7405	8483	86.9705	16560
62.0905	36014.4	66.8405	25655	86.7905	8528	87.0205	16582
62.1404	36013.6	66.8904	25591	86.8404	8490	87.0704	16565
62.1904	36015.2	66.9403	25563	86.8903	8533	87.1204	16548
62.2403	36006.4	66.9903	25604	86.9403	8513	87.1703	16548
62.2903	36035.2	67.0403	25579	86.9903	8503	87.2202	16556
62.3402	36021.6	67.0902	25544	87.0402	8507	87.2702	16593
62.3901	36043.2	67.1402	25549	87.0901	8452	87.3201	16585
62.4401	36024	67.1901	25585	87.1401	8481	87.3701	16607
62.49	36015.2	67.24	25581	87.19	8498	87.42	16554
62.54	36013.6	67.29	25550	87.24	8461	87.47	16544
62.5899	36044	67.3399	25634	87.2899	8544	87.5199	16559
62.6399	36020	67.3899	25553	87.3399	8493	87.5699	16546
62.6898	36028.8	67.4398	25613	87.3898	8495	87.6198	16578
62.7398	36046.4	67.4898	25638	87.4398	8455	87.6698	16574
62.7897	36035.2	67.5397	25638	87.4897	8492	87.7197	16557
62.8397	36047.2	67.5897	25689	87.5397	8507	87.7697	16530
62.8896	36012.8	67.6396	25739	87.5896	8492	87.8196	16533
62.9396	36048	67.6896	25748	87.6396	8428	87.8696	16542
62.9895	36028	67.7395	25822	87.6895	8464	87.9195	16495
63.0395	36038.4	67.7895	25877	87.7395	8458	87.9695	16541
63.0894	36046.4	67.8394	25885	87.7894	8468	88.0194	16546
63.1394	36057.6	67.8894	25955	87.8394	8488	88.0694	16548
63.1893	36044	67.9393	26045	87.8893	8468	88.1193	16542
63.2393	36077.6	67.9893	26119	87.9393	8464	88.1693	16541
63.2892	36040	68.0392	26232	87.9892	8504	88.2192	16542
63.3391	36063.2	68.0892	26196	88.0392	8456	88.2691	16526
63.3891	36021.6	68.1391	26307	88.0891	8506	88.3191	16554
63.4391	36061.6	68.189	26205	88.139	8485	88.3691	16529
63.489	36029.6	68.239	26228	88.189	8520	88.419	16542
63.5389	36025.6	68.2889	26147	88.239	8478	88.469	16556
63.5889	36003.2	68.3389	26106	88.2889	8475	88.5189	16538
63.6388	36000.8	68.3888	26014	88.3388	8521	88.5688	16552
63.6888	36039.2	68.4388	25889	88.3888	8461	88.6188	16502
63.7387	36039.2	68.4887	25843	88.4387	8470	88.6687	16529
63.7887	36043.2	68.5387	25804	88.4887	8499	88.7187	16544
63.8386	36056	68.5886	25757	88.5386	8416	88.7686	16529
63.8886	36028.8	68.6386	25669	88.5886	8430	88.8186	16532
63.9385	36010.4	68.6885	25662	88.6385	8463	88.8685	16575
63.9885	36045.6	68.7385	25596	88.6885	8426	88.9185	16527
64.0384	36021.6	68.7884	25584	88.7384	8463	88.9684	16535
64.0884	36015.2	68.8384	25554	88.7884	8484	89.0184	16521
64.1383	36054.4	68.8883	25529	88.8383	8469	89.0683	16540
64.1883	36047.2	68.9383	25543	88.8883	8494	89.1183	16489
64.2382	36042.4	68.9882	25530	88.9382	8483	89.1682	16534
64.2882	36028.8	69.0382	25516	88.9882	8473	89.2182	16526
64.3381	36055.2	69.0881	25541	89.0381	8508	89.2681	16533
64.3881	35982.4	69.1381	25501	89.0881	8473	89.3181	16502
64.438	36028.8	69.188	25511	89.138	8487	89.368	16562
64.488	36015.2	69.238	25534	89.188	8445	89.418	16543
64.5379	36084.8	69.2879	25508	89.2379	8509	89.4679	16548
64.5879	36031.2	69.3379	25522	89.2879	8456	89.5178	16526
64.6378	36029.6	69.3878	25496	89.3378	8426	89.5678	16545
64.6877	36060.8	69.4377	25490	89.3877	8475	89.6178	16539
64.7377	36039.2	69.4877	25529	89.4377	8478	89.6677	16533
64.7876	36033.6	69.5376	25491	89.4877	8525	89.7177	16516
64.8376	36032.8	69.5876	25490	89.5376	8474	89.7676	16542
64.8875	36024	69.6375	25467	89.5875	8463	89.8175	16556
64.9375	36047.2	69.6875	25506
64.9874	36053.6	69.7374	25513
65.0374	36030.4	69.7874	25516
65.0873	36019.2	69.8373	25525
65.1373	36004.8	69.8873	25535
65.1872	36004	69.9372	25538
65.2372	36034.4	69.9872	25506
65.2871	36008.8	70.0371	25493
65.3371	36060.8	70.0871	25468
65.387	36056.8	70.137	25514
65.437	36062.4	70.187	25509
65.4869	36028.8	70.2369	25465
65.5369	36020.8	70.2869	25510
65.5868	36079.2	70.3368	25504
65.6368	36072	70.3868	25483
65.6867	36050.4	70.4367	25450
65.7367	36058.4	70.4867	25490
65.7866	36093.6	70.5366	25441
65.8366	36087.2	70.5866	25469
65.8865	36127.2	70.6365	25468
65.9364	36045.6	70.6864	25460
65.9864	36054.4	70.7364	25478
66.0363	36080	70.7863	25461
66.0863	36094.4	70.8363	25462
66.1362	36071.2	70.8862	25496
66.1862	36081.6	70.9362	25488
66.2361	36082.4	70.9861	25503
66.2861	36090.4	71.0361	25460
66.336	36110.4	71.086	25468
66.386	36116.8	71.136	25474
66.4359	36091.2	71.1859	25475
66.4859	36100	71.2359	25465
66.5358	36106.4	71.2858	25499
66.5858	36148	71.3358	25503
66.6357	36092	71.3857	25487
66.6857	36058.4	71.4357	25481
66.7356	36147.2	71.4856	25534
66.7856	36100.8	71.5356	25456
66.8355	36102.4	71.5855	25464
66.8855	36088.8	71.6355	25517
66.9354	36136.8	71.6854	25457
66.9854	36120.8	71.7354	25450
67.0353	36139.2	71.7853	25490
67.0853	36124.8	71.8353	25455
67.1352	36117.6	71.8852	25493
67.1851	36201.6	71.9351	25485
67.2351	36144	71.9851	25457
67.285	36181.6	72.035	25465
67.335	36206.4	72.085	25486
67.3849	36191.2	72.1349	25486
67.4349	36240	72.1849	25476
67.4848	36273.6	72.2348	25456
67.5348	36377.6	72.2848	25460
67.5847	36407.2	72.3347	25468
67.6347	36544.8	72.3847	25490
67.6846	36726.4	72.4346	25481
67.7346	36882.4	72.4846	25541
67.7845	37300.8	72.5345	25478
67.8345	37744.8	72.5845	25478
67.8844	38596.8	72.6344	25456
67.9344	40135.2	72.6844	25523
67.9843	42984.8	72.7343	25440
68.0343	46441.6	72.7843	25455
68.0842	47803.2	72.8342	25475
68.1342	46091.2	72.8842	25471
68.1841	44415.2	72.9341	25471
68.2341	44014.4	72.9841	25462
68.284	42932.8	73.034	25514
68.334	41190.4	73.084	25464
68.3839	39409.6	73.1339	25480
68.4339	38045.6	73.1839	25494
68.4838	37414.4	73.2338	25471
68.5337	37081.6	73.2837	25461
68.5837	36756.8	73.3337	25440
68.6337	36616	73.3837	25508
68.6836	36472.8	73.4336	25511
68.7335	36382.4	73.4835	25479
68.7835	36326.4	73.5335	25465
68.8334	36227.2	73.5834	25513
68.8834	36211.2	73.6334	25493
68.9333	36223.2	73.6833	25474
68.9833	36218.4	73.7333	25480
69.0332	36147.2	73.7832	25490
69.0832	36172.8	73.8332	25505
69.1331	36131.2	73.8831	25441
69.1831	36118.4	73.9331	25441
69.233	36126.4	73.983	25482
69.283	36131.2	74.033	25473
69.3329	36113.6	74.0829	25530
69.3829	36110.4	74.1329	25466
69.4328	36086.4	74.1828	25460
69.4828	36097.6	74.2328	25449
69.5327	36111.2	74.2827	25492
69.5827	36074.4	74.3327	25511
69.6326	36085.6	74.3826	25476
69.6826	36091.2	74.4326	25525
69.7325	36092.8	74.4825	25473
69.7824	36055.2	74.5324	25465
69.8324	36060	74.5824	25468
69.8823	36047.2	74.6323	25468
69.9323	36086.4	74.6823	25513
69.9822	36088	74.7322	25484
70.0322	36033.6	74.7822	25502
70.0821	36103.2	74.8321	25498
70.1321	36086.4	74.8821	25508
70.182	36108.8	74.932	25502
70.232	36093.6	74.982	25477
70.2819	36073.6	75.0319	25473
70.3319	36068	75.0819	25493
70.3818	36058.4	75.1318	25488
70.4318	36062.4	75.1818	25446
70.4817	36039.2	75.2317	25544
70.5317	36080	75.2817	25534
70.5816	36026.4	75.3316	25480
70.6316	36043.2	75.3816	25458
70.6815	36023.2	75.4315	25449
70.7315	36052.8	75.4815	25502
70.7814	36052	75.5314	25496
70.8314	36054.4	75.5814	25504
70.8813	36072	75.6313	25507
70.9313	36088	75.6813	25496
70.9812	36050.4	75.7312	25537
71.0311	36040	75.7811	25531
71.0811	36044	75.8311	25491
71.131	36045.6	75.881	25501
71.181	36058.4	75.931	25499
71.2309	36034.4	75.9809	25487
71.2809	36022.4	76.0309	25532
71.3308	36016	76.0808	25507
71.3808	36050.4	76.1308	25543
71.4307	36036	76.1807	25563
71.4807	36040	76.2307	25521
71.5306	36019.2	76.2806	25515
71.5806	36034.4	76.3306	25542
71.6305	36075.2	76.3805	25501
71.6805	36024	76.4305	25513
71.7304	36058.4	76.4804	25561
71.7804	36057.6	76.5304	25538
71.8303	36044	76.5803	25535
71.8803	36029.6	76.6303	25512
71.9302	36058.4	76.6802	25529
71.9802	36023.2	76.7302	25512
72.0301	36000	76.7801	25537
72.0801	36057.6	76.8301	25490
72.13	36014.4	76.88	25517
72.18	36072.8	76.93	25537
72.2299	36056.8	76.9799	25529
72.2798	36060.8	77.0298	25546
72.3298	36046.4	77.0798	25586
72.3797	36030.4	77.1297	25524
72.4297	36068.8	77.1797	25591
72.4796	36052.8	77.2296	25607
72.5296	36024	77.2796	25579
72.5795	36031.2	77.3295	25605
72.6295	36027.2	77.3795	25556
72.6794	36067.2	77.4294	25575
72.7294	36074.4	77.4794	25575
72.7793	36077.6	77.5293	25637
72.8293	36060	77.5793	25651
72.8792	36038.4	77.6292	25623
72.9292	36029.6	77.6792	25638
72.9791	36083.2	77.7291	25626
73.0291	36041.6	77.7791	25652
73.079	36067.2	77.829	25662
73.129	36064.8	77.879	25701
73.1789	36048	77.9289	25754
73.2289	36048	77.9789	25808
73.2788	36032	78.0288	25811
73.3287	36046.4	78.0787	25906
73.3787	36052	78.1287	25992
73.4287	36062.4	78.1787	26064
73.4786	36010.4	78.2286	26285
73.5285	36050.4	78.2785	26403
73.5785	36008	78.3285	26650
73.6284	36068	78.3784	26934
73.6784	36027.2	78.4284	27295
73.7283	36069.6	78.4783	27755
73.7783	36012.8	78.5283	28254
73.8282	36025.6	78.5782	28827
73.8782	36039.2	78.6282	29710
73.9281	36009.6	78.6781	30260
73.9781	35992	78.7281	30885
74.028	36027.2	78.778	31494
74.078	36035.2	78.828	31546
74.1279	35993.6	78.8779	31756
74.1779	36020.8	78.9279	31515
74.2278	36006.4	78.9778	31151
74.2778	36023.2	79.0278	30760
74.3277	36035.2	79.0777	30034
74.3777	36048.8	79.1277	29369
74.4276	36066.4	79.1776	28847
74.4776	36072.8	79.2276	28172
74.5275	36060	79.2775	27790
74.5775	35999.2	79.3275	27258
74.6274	36043.2	79.3774	26972
74.6774	36069.6	79.4274	26652
74.7273	36048.8	79.4773	26460
74.7772	36061.6	79.5272	26320
74.8272	36024	79.5772	26193
74.8772	35999.2	79.6272	25988
74.9271	36031.2	79.6771	25923
74.977	36012	79.727	25802
75.027	36032.8	79.777	25827
75.0769	36057.6	79.8269	25796
75.1269	36040.8	79.8769	25816
75.1768	36008	79.9268	25730
75.2268	36002.4	79.9768	25754
75.2767	36044.8	80.0267	25749
75.3267	36039.2	80.0767	25690
75.3766	36026.4	80.1266	25704
75.4266	36021.6	80.1766	25646
75.4765	36013.6	80.2265	25667
75.5265	36002.4	80.2765	25654
75.5764	36031.2	80.3264	25669
75.6264	36032	80.3764	25644
75.6763	36053.6	80.4263	25635
75.7263	36021.6	80.4763	25666
75.7762	36016	80.5262	25625
75.8262	36021.6	80.5762	25665
75.8761	36006.4	80.6261	25622
75.9261	36036	80.6761	25685
75.976	36016.8	80.726	25600
76.0259	36033.6	80.7759	25632
76.0759	36029.6	80.8259	25635
76.1258	36025.6	80.8758	25645
76.1758	36009.6	80.9258	25634
76.2257	36000	80.9757	25674
76.2757	36038.4	81.0257	25678
76.3256	36020.8	81.0756	25657
76.3756	36012.8	81.1256	25724
76.4255	36042.4	81.1755	25700
76.4755	36053.6	81.2255	25784
76.5254	36032	81.2754	25881
76.5754	36007.2	81.3254	25813
76.6253	36010.4	81.3753	25864
76.6753	36021.6	81.4253	25920
76.7252	36028.8	81.4752	26015
76.7752	36024.8	81.5252	26012
76.8251	36031.2	81.5751	26133
76.8751	36058.4	81.6251	26185
76.925	36012	81.675	26404
76.975	36037.6	81.725	26443
77.0249	36026.4	81.7749	26525
77.0748	36033.6	81.8248	26721
77.1248	36015.2	81.8748	26824
77.1748	35991.2	81.9248	26886
77.2247	36059.2	81.9747	26989
77.2746	36016	82.0246	27055
77.3246	36013.6	82.0746	27089
77.3745	36037.6	82.1245	27164
77.4245	36045.6	82.1745	27096
77.4744	36026.4	82.2244	27025
77.5244	36021.6	82.2744	26894
77.5743	35989.6	82.3243	26919
77.6243	36022.4	82.3743	26819
77.6742	36004.8	82.4242	26784
77.7242	36008	82.4742	26536
77.7741	36043.2	82.5241	26542
77.8241	36014.4	82.5741	26409
77.874	36005.6	82.624	26423
77.924	36019.2	82.674	26337
77.9739	36025.6	82.7239	26299
78.0239	36060.8	82.7739	26196
78.0738	36089.6	82.8238	26151
78.1238	36049.6	82.8738	26278
78.1737	36000	82.9237	26302
78.2237	36044	82.9737	26220
78.2736	36064.8	83.0236	26380
78.3236	36069.6	83.0736	26343
78.3735	36037.6	83.1235	26354
78.4235	36048.8	83.1735	26407
78.4734	36039.2	83.2234	26310
78.5233	36044	83.2733	26249
78.5733	36015.2	83.3233	26176
78.6232	36036.8	83.3732	26102
78.6732	36085.6	83.4232	25979
78.7231	36042.4	83.4731	25949
78.7731	36034.4	83.5231	25874
78.823	36072.8	83.573	25783
78.873	36079.2	83.623	25806
78.9229	36059.2	83.6729	25709
78.9729	36091.2	83.7229	25636
79.0228	36077.6	83.7728	25649
79.0728	36057.6	83.8228	25625
79.1227	36079.2	83.8727	25573
79.1727	36082.4	83.9227	25592
79.2226	36061.6	83.9726	25573
79.2726	36086.4	84.0226	25608
79.3225	36128	84.0725	25562
79.3725	36056.8	84.1225	25542
79.4224	36092.8	84.1724	25522
79.4724	36097.6	84.2224	25515
79.5223	36092	84.2723	25503
79.5722	36105.6	84.3222	25539
79.6222	36108	84.3722	25502
79.6722	36093.6	84.4222	25501
79.7221	36068.8	84.4721	25516
79.772	36113.6	84.522	25535
79.822	36083.2	84.572	25493
79.8719	36142.4	84.6219	25517
79.9219	36105.6	84.6719	25498
79.9718	36068	84.7218	25513
80.0218	36119.2	84.7718	25501
80.0717	36095.2	84.8217	25505
80.1217	36105.6	84.8717	25485
80.1716	36093.6	84.9216	25537
80.2216	36123.2	84.9716	25434
80.2715	36113.6	85.0215	25527
80.3215	36101.6	85.0715	25505
80.3714	36100.8	85.1214	25501
80.4214	36164	85.1714	25538
80.4713	36156.8	85.2213	25481
80.5213	36115.2	85.2713	25459
80.5712	36150.4	85.3212	25482
80.6212	36138.4	85.3712	25518
80.6711	36160.8	85.4211	25509
80.7211	36166.4	85.4711	25490
80.771	36152	85.521	25529
80.8209	36177.6	85.5709	25488
80.8709	36178.4	85.6209	25504
80.9209	36196.8	85.6709	25530
80.9708	36188.8	85.7208	25504
81.0208	36218.4	85.7708	25529
81.0707	36260.8	85.8207	25547
81.1206	36272.8	85.8706	25486
81.1706	36289.6	85.9206	25572
81.2205	36312	85.9705	25518
81.2705	36398.4	86.0205	25517
81.3204	36435.2	86.0704	25533
81.3704	36523.2	86.1204	25525
81.4203	36592.8	86.1703	25563
81.4703	36703.2	86.2203	25612
81.5202	36915.2	86.2702	25534
81.5702	37073.6	86.3202	25615
81.6201	37392	86.3701	25651
81.6701	37711.2	86.4201	25637
81.72	38213.6	86.47	25601
81.77	38912	86.52	25644
81.8199	40012.8	86.5699	25605
81.8699	41450.4	86.6199	25656
81.9198	43414.4	86.6698	25639
81.9698	45712	86.7198	25609
82.0197	47663.2	86.7697	25613
82.0697	48233.6	86.8197	25654
82.1196	47435.2	86.8696	25589
82.1696	46569.6	86.9196	25594
82.2195	45784.8	86.9695	25534
82.2695	44994.4	87.0195	25517
82.3194	44061.6	87.0694	25549
82.3693	42779.2	87.1193	25529
82.4193	41246.4	87.1693	25481
82.4692	40116	87.2192	25487
82.5192	38928.8	87.2692	25474
82.5691	38289.6	87.3191	25480
82.6191	37816.8	87.3691	25506
82.669	37362.4	87.419	25505
82.719	37111.2	87.469	25420
82.7689	36881.6	87.5189	25428
82.8189	36726.4	87.5689	25493
82.8688	36596.8	87.6188	25467
82.9188	36536.8	87.6688	25476
82.9687	36461.6	87.7187	25492
83.0187	36411.2	87.7687	25447
83.0686	36347.2	87.8186	25448
83.1186	36290.4	87.8686	25452
83.1685	36272.8	87.9185	25430
83.2185	36240.8	87.9685	25441
83.2684	36231.2	88.0184	25458
83.3183	36238.4	88.0683	25495
83.3683	36190.4	88.1183	25470
83.4183	36212.8	88.1683	25434
83.4682	36176	88.2182	25464
83.5181	36181.6	88.2681	25445
83.5681	36125.6	88.3181	25481
83.618	36133.6	88.368	25454
83.668	36132.8	88.418	25463
83.7179	36143.2	88.4679	25457
83.7679	36121.6	88.5179	25457
83.8178	36118.4	88.5678	25457
83.8678	36130.4	88.6178	25448
83.9177	36080	88.6677	25402
83.9677	36094.4	88.7177	25422
84.0176	36106.4	88.7676	25420
84.0676	36084.8	88.8176	25459
84.1175	36116.8	88.8675	25437
84.1675	36076.8	88.9175	25432
84.2174	36073.6	88.9674	25466
84.2674	36114.4	89.0174	25437
84.3173	36093.6	89.0673	25437
84.3673	36063.2	89.1173	25443
84.4172	36116.8	89.1672	25422
84.4672	36063.2	89.2172	25466
84.5171	36105.6	89.2671	25461
84.5671	36060.8	89.3171	25418
84.617	36059.2	89.367	25429
84.6669	36055.2	89.4169	25399
84.7169	36047.2	89.4669	25428
84.7669	36072	89.5169	25435
84.8168	36008.8	89.5668	25447
84.8667	36056.8	89.6167	25456
84.9167	36058.4	89.6667	25448
84.9666	36088.8	--	--
85.0166	36045.6	--	--
85.0665	36041.6	--	--
85.1165	36061.6	--	--
85.1664	36057.6	--	--
85.2164	36085.6	--	--
85.2663	36037.6	--	--
85.3163	36060	--	--
85.3662	36046.4	--	--
85.4162	36033.6	--	--
85.4661	36059.2	--	--
85.5161	36051.2	--	--
85.566	36036	--	--
85.616	36030.4	--	--
85.6659	36068.8	--	--
85.7159	36048	--	--
85.7658	36016	--	--
85.8157	36047.2	--	--
85.8657	36064	--	--
85.9156	36096	--	--
85.9656	36043.2	--	--
86.0156	36054.4	--	--
86.0655	36051.2	--	--
86.1154	36014.4	--	--
86.1654	36032.8	--	--
86.2153	36070.4	--	--
86.2653	36063.2	--	--
86.3152	36081.6	--	--
86.3652	36112	--	--
86.4151	36143.2	--	--
86.4651	36146.4	--	--
86.515	36150.4	--	--
86.565	36200.8	--	--
86.6149	36138.4	--	--
86.6649	36150.4	--	--
86.7148	36140	--	--
86.7648	36117.6	--	--
86.8147	36192	--	--
86.8647	36122.4	--	--
86.9146	36111.2	--	--
86.9646	36093.6	--	--
87.0145	36066.4	--	--
87.0644	36077.6	--	--
87.1144	36037.6	--	--
87.1643	36032.8	--	--
87.2143	36062.4	--	--
87.2643	36025.6	--	--
87.3142	36030.4	--	--
87.3641	36028	--	--
87.4141	36016	--	--
87.464	36055.2	--	--
87.514	35996	--	--
87.5639	36004.8	--	--
87.6139	36032.8	--	--
87.6638	36022.4	--	--
87.7138	35997.6	--	--
87.7637	36052	--	--
87.8137	36036	--	--
87.8636	36018.4	--	--
87.9136	36015.2	--	--
87.9635	36024	--	--
88.0135	36023.2	--	--
88.0634	36022.4	--	--
88.1134	36016.8	--	--
88.1633	36031.2	--	--
88.2133	36039.2	--	--
88.2632	36016	--	--
88.3132	36008	--	--
88.3631	36008.8	--	--
88.413	36008.8	--	--
88.463	36016.8	--	--
88.513	35985.6	--	--
88.5629	35994.4	--	--
88.6128	36009.6	--	--
88.6628	36011.2	--	--
88.7127	36009.6	--	--
88.7627	36020.8	--	--
88.8126	35993.6	--	--
88.8626	36005.6	--	--
88.9125	36011.2	--	--
88.9625	36013.6	--	--
89.0124	36008.8	--	--
89.0624	36030.4	--	--
89.1123	36048.8	--	--
89.1623	36009.6	--	--
89.2122	36020.8	--	--
89.2622	35994.4	--	--
89.3121	35986.4	--	--
89.3621	36037.6	--	--
89.412	36026.4	--	--
89.462	36015.2	--	--
89.5119	36027.2	--	--
89.5619	36040	--	--
89.6118	36011.2	--	--
89.6617	36010.4	--	--
89.7117	36034.4	--	--
89.7616	36028.8	--	--
89.8116	36010.4	--	--
89.8615	36025.6	--	--
89.9115	36000	--	--

## Sheet: Supplementary Fig. 8
Supplementary Fig. 8a				Supplementary Fig. 8b				Supplementary Fig. 8c
X axis	Y1 axis	Y2 axis		X axis	Y1 axis	Y2 axis		X axis	Y1 axis	Y2 axis
Temperature (oC)	Butadiene conversion (%)	Butenes selectivity (%)		Flow rate of H2 / mL min-1	Butadiene conversion (%)	Butenes selectivity (%)		Current density / mA cm-2	Butadiene conversion (%)	Butenes selectivity (%)
20	10.7158	95.8075		25	0.34181	97.8252		-0.05	1.15128	89.5199
25	11.0801	95.4471		40	0.38057	100		-0.1	0.89521	96.6738
30	13.9546	96.3829		50	0.51683	100		-0.5	1.51317	94.8643
32	15.9905	96.5708		60	0.54612	100		-0.8	1.89578	94.6097
36	19.5793	96.8392		75	0.64401	100		-1	2.00366	94.6686
40	26.935	100		100	0.5951	100		-1.5	2.02468	94.6737
								-2	2.5615	94.5996
								-5	5.52232	95.1989
								-8	25.715	94.3602
								-12	41.3613	91.8772
								-15	71.0284	91.7002
								-18	76.1059	91.5143
								-20	85.5457	91.6185

## Sheet: Supplementary Fig. 9
Supplementary Fig. 9b
X axis	Y axis	X axis	Y axis	X axis	Y axis	X axis	Y axis	X axis	Y axis	X axis	Y axis	X axis	Y axis	X axis	Y axis	X axis	Y axis	X axis	Y axis	X axis	Y axis	X axis	Y axis	X axis	Y axis
Reaction Coordination	Relative energy / eV	Reaction Coordination	Relative energy / eV	Reaction Coordination	Relative energy / eV	Reaction Coordination	Relative energy / eV	Reaction Coordination	Relative energy / eV	Reaction Coordination	Relative energy / eV	Reaction Coordination	Relative energy / eV	Reaction Coordination	Relative energy / eV	Reaction Coordination	Relative energy / eV	Reaction Coordination	Relative energy / eV	Reaction Coordination	Relative energy / eV	Reaction Coordination	Relative energy / eV	Reaction Coordination	Relative energy / eV
0	-1.31601	3	-1.62115							5	-1.82757	8	-2.32105	--	--	5	-1.81301	8	-2.29585
1	-1.31601	3.2857	-1.54899							6	-1.82757	8.2857	-2.27172	--	--	6	-1.81301	8.2857	-2.23604
2	-1.62115	3.5714	-1.11881							7	-2.32105	8.5714	-2.18541	--	--	7	-2.29585	8.5714	-1.96005
3	-1.62115	3.8571	-1.40769							8	-2.32105	8.8571	-1.62414	--	--	8	-2.29585	8.8571	-1.58948
4	--	4.1428	-1.61178							9	--	9.1428	-1.87909	--	--	9	--	9.1428	-1.828
--	--	4.4285	-1.73243							10	-2.12823	9.4285	-2.02184	--	--	10	-2.13126	9.4285	-1.98564			5	-1.82757
--	--	4.7142	-1.80746							11	-2.12823	9.7142	-2.11674	--	--	11	-2.13126	9.7142	-2.08848			6	-1.82757
--	--	5	-1.82757							12	-2.54078	10	-2.12823	--	--	12	-2.20685	10	-2.13126			7	-2.20933
--	--	--	--							13	-2.54078	--	--	--	--	13	-2.20685			13	-2.20685	8	-2.20933
9	--	--	--	8	-2.20933							--	--	13	-2.54078	--	--			13.2857	-2.119
--	--	--	--	8.2857	-2.2074							--	--	13.2857	-2.53107	--	--			13.5714	-2.01294			10	-2.04634
--	--	--	--	8.5714	-2.12823							--	--	13.5714	-2.44079	--	--			13.8571	-1.87853			11	-2.04634
--	--	--	--	8.8571	-2.07857							--	--	13.8571	-2.09503	--	--			14.1428	-2.00993			12	-2.43352
--	--	--	--	9.1428	-1.38613							--	--	14.1428	-1.81666	--	--			14.4285	-2.13029			13	-2.43352
14	--	--	--	9.4285	-1.91585							--	--	14.4285	-2.27318	--	--			14.7142	-2.28409
15	-2.399	--	--	9.7142	-2.0255							--	--	14.7142	-2.37559	--	--			15	-2.399
16	-2.399	--	--	10	-2.04634							--	--	15	-2.399	--	--
17	-2.87457	--	--
18	-2.87457	--	--			13	-2.43352
19	--	--	--			13.2857	-2.3258
20	-3.10147	--	--			13.5714	-2.1173
21	-3.10147	--	--			13.8571	-1.8397
		--	--			14.1428	-2.0802
		--	--			14.4285	-2.265
		--	--			14.7142	-2.3744
		--	--			15	-2.399
		--	--					18	-2.87457
		--	--					18.2857	-2.84497
		--	--					18.5714	-2.51791
[truncated: 51 more rows]

[truncated: 7 more sheets: Supplementary Fig. 10, Supplementary Fig. 11, Supplementary Fig. 12, Supplementary Fig. 13, Supplementary Fig. 14, Supplementary Fig. 15, Supplementary Fig. 16]
